# Supplementary material for: PRMT2 promotes RCC tumorigenesis and metastasis via enhancing WNT5A transcriptional expression
Source: Cell Death Dis. 2023 May 12;14(5):322. doi: 10.1038/s41419-023-05837-6 (PMC10182089; doi:10.1038/s41419-023-05837-6)
Supplement: Supplementary file 6 — Supplementary Table 1 [file 41419_2023_5837_MOESM6_ESM.xlsx]

## Sheet: Sheet1
Gene_id	Gene name	FC(KD/NC)	Log2FC(KD/NC)	Pvalue	Padjust	Significant	Regulate	NC	KD
ENSG00000115414	FN1	0.236	-2.08365	0	0	yes	down	2372.49	607.217
ENSG00000091986	CCDC80	0.384	-1.38115	1.65387e-263	1.29151e-259	yes	down	685.467	278.167
ENSG00000124212	PTGIS	0.349	-1.51934	1.24217e-242	6.46673e-239	yes	down	167.62	63.32
ENSG00000146674	IGFBP3	0.303	-1.72279	1.24925e-228	4.6842e-225	yes	down	777.573	255.29
ENSG00000108821	COL1A1	0.181	-2.4653	1.49961e-228	4.6842e-225	yes	down	109.82	30.6967
ENSG00000143631	FLG	0.267	-1.90397	2.05031e-203	4.57454e-200	yes	down	28.99	7.96667
ENSG00000164176	EDIL3	0.247	-2.0179	2.79315e-186	4.84704e-183	yes	down	62.1767	16.6033
ENSG00000134245	WNT2B	0.273	-1.87225	1.28754e-139	2.01087e-136	yes	down	34.5467	10.75
ENSG00000143382	ADAMTSL4	0.346	-1.5328	8.01185e-134	1.04274e-130	yes	down	145.187	54.39
ENSG00000013297	CLDN11	0.327	-1.61263	1.31247e-130	1.57678e-127	yes	down	70.47	24.85
ENSG00000135636	DYSF	0.408	-1.29301	2.42954e-99	2.37154e-96	yes	down	49.5667	21.2567
ENSG00000214517	PPME1	0.452	-1.1442	1.45548e-98	1.33716e-95	yes	down	206.063	102.067
ENSG00000092969	TGFB2	0.422	-1.24475	2.0856e-85	1.62864e-82	yes	down	94.7933	45.2867
ENSG00000106366	SERPINE1	0.557	-0.843219	1.75492e-84	1.30516e-81	yes	down	1994.74	1200.17
ENSG00000118257	NRP2	0.484	-1.04551	1.35648e-80	9.21108e-78	yes	down	44.47	21.9467
ENSG00000092820	EZR	0.57	-0.810482	4.90768e-80	3.19367e-77	yes	down	454.66	279.45
ENSG00000103257	SLC7A5	0.547	-0.869504	1.59556e-78	9.96779e-76	yes	down	334.87	197.247
ENSG00000272398	CD24	0.571	-0.808999	1.40256e-77	8.42507e-75	yes	down	1093.4	674.32
ENSG00000168528	SERINC2	0.306	-1.70869	8.90516e-76	5.15114e-73	yes	down	64.05	21.24
ENSG00000118971	CCND2	0.119	-3.06855	1.62018e-75	9.03716e-73	yes	down	5.85333	0.763333
ENSG00000134013	LOXL2	0.597	-0.744383	3.93218e-67	1.98106e-64	yes	down	407.38	261.247
ENSG00000140945	CDH13	0.253	-1.98182	7.34685e-59	3.3748e-56	yes	down	20.5833	5.70667
ENSG00000113739	STC2	0.332	-1.59188	5.78565e-58	2.58172e-55	yes	down	36.3033	12.34
ENSG00000204682	MIR1915HG	0.377	-1.40713	8.03608e-57	3.48632e-54	yes	down	19.3367	9.01667
ENSG00000142910	TINAGL1	0.613	-0.706163	6.21987e-56	2.62546e-53	yes	down	983.913	655
ENSG00000163171	CDC42EP3	0.515	-0.956919	1.3847e-52	5.69112e-50	yes	down	67.38	38.9933
ENSG00000131069	ACSS2	0.373	-1.42101	7.88229e-52	3.07764e-49	yes	down	42.8133	19.58
ENSG00000111186	WNT5B	0.485	-1.04254	1.03191e-48	3.83723e-46	yes	down	79.0333	42.0867
ENSG00000142798	HSPG2	0.632	-0.662726	4.99238e-48	1.77207e-45	yes	down	185.897	121.347
ENSG00000112902	SEMA5A	0.559	-0.837909	1.47299e-47	5.11225e-45	yes	down	31.2533	18.8667
ENSG00000127129	EDN2	0.542	-0.882897	2.5985e-47	8.82246e-45	yes	down	223.597	131.15
ENSG00000167658	EEF2	0.663	-0.592251	3.13148e-47	1.04058e-44	yes	down	1247.15	889.813
ENSG00000143341	HMCN1	0.274	-1.86971	6.87501e-46	2.19131e-43	yes	down	6.07667	1.34333
ENSG00000231500	RPS18	0.641	-0.641715	9.84139e-46	3.07406e-43	yes	down	5957.95	4217.33
ENSG00000134531	EMP1	0.202	-2.30882	2.01237e-43	5.93003e-41	yes	down	9.02	2.09
ENSG00000110195	FOLR1	0.133	-2.91003	2.43452e-43	7.04117e-41	yes	down	35.73	5.29333
ENSG00000169047	IRS1	0.375	-1.4159	7.29208e-42	1.99803e-39	yes	down	7.55667	3.15
ENSG00000114854	TNNC1	0.128	-2.97142	1.10226e-41	2.96811e-39	yes	down	54.32	7.79333
ENSG00000150687	PRSS23	0.657	-0.607065	3.42143e-39	8.48188e-37	yes	down	218.09	152.917
ENSG00000064205	CCN5	0.531	-0.911971	1.0567e-37	2.42698e-35	yes	down	121.78	69.0533
ENSG00000142856	ITGB3BP	0.409	-1.29118	2.15571e-36	4.37245e-34	yes	down	31.0067	29.5267
ENSG00000113721	PDGFRB	0.424	-1.23898	1.80005e-35	3.55863e-33	yes	down	16.8267	7.56
ENSG00000169184	MN1	0.246	-2.02598	2.53815e-35	4.89393e-33	yes	down	5.26	1.15667
ENSG00000198914	POU3F3	0.33	-1.59882	1.8425e-34	3.50929e-32	yes	down	9.47667	3.38333
ENSG00000139174	PRICKLE1	0.555	-0.849469	5.66902e-34	1.05403e-31	yes	down	49.1833	32.4867
ENSG00000143369	ECM1	0.57	-0.80978	6.26374e-34	1.15091e-31	yes	down	103.6	63.9733
ENSG00000197558	SSPOP	0.355	-1.49345	1.5154e-33	2.75204e-31	yes	down	11.1	3.82
ENSG00000187244	BCAM	0.63	-0.665975	1.64403e-33	2.95133e-31	yes	down	143.747	96.5633
ENSG00000163430	FSTL1	0.647	-0.62899	2.90609e-33	5.04303e-31	yes	down	252.233	164.107
ENSG00000132613	MTSS2	0.609	-0.715693	1.05626e-32	1.75909e-30	yes	down	99.6567	53.2433
ENSG00000170477	KRT4	0.04	-4.65398	1.05874e-32	1.75909e-30	yes	down	8.22333	0.356667
ENSG00000133065	SLC41A1	0.637	-0.649732	1.2713e-32	2.06824e-30	yes	down	70.3967	48.53
ENSG00000169181	GSG1L	0.282	-1.82713	7.16535e-32	1.11908e-29	yes	down	12.9267	4.86
ENSG00000188735	TMEM120B	0.566	-0.821574	1.27004e-31	1.94465e-29	yes	down	23.8667	15.6667
ENSG00000178031	ADAMTSL1	0.354	-1.49901	1.91385e-31	2.81986e-29	yes	down	9.31333	4.53667
ENSG00000140545	MFGE8	0.397	-1.33348	2.64063e-31	3.85433e-29	yes	down	51.4433	22.3
ENSG00000237515	SHISA9	0.546	-0.874136	5.18756e-31	7.43296e-29	yes	down	19.4667	12.0133
ENSG00000139211	AMIGO2	0.619	-0.69269	5.5344e-31	7.85784e-29	yes	down	172.453	115.547
ENSG00000168003	SLC3A2	0.644	-0.634523	6.36359e-31	8.87379e-29	yes	down	257	176.863
ENSG00000144713	RPL32	0.666	-0.585621	1.6795e-30	2.32127e-28	yes	down	899.207	646.743
ENSG00000101871	MID1	0.543	-0.881303	3.87655e-30	5.26469e-28	yes	down	22.1933	13.03
ENSG00000147224	PRPS1	0.657	-0.60684	4.51124e-30	6.07385e-28	yes	down	158.89	112.103
ENSG00000121769	FABP3	0.471	-1.08504	5.09132e-30	6.79627e-28	yes	down	123.53	63.3567
ENSG00000112139	MDGA1	0.372	-1.42727	1.30472e-29	1.69809e-27	yes	down	10.88	4.36
ENSG00000095587	TLL2	0.487	-1.03804	1.58107e-28	1.89947e-26	yes	down	12.8433	7.53667
ENSG00000130255	RPL36	0.663	-0.592053	3.68572e-27	4.26397e-25	yes	down	887.26	644.02
ENSG00000187185	AC092118.1	0.615	-0.70055	4.43072e-27	5.05102e-25	yes	down	45.3633	36.81
ENSG00000157168	NRG1	0.66	-0.598463	8.70838e-27	9.71482e-25	yes	down	65.1367	47.5033
ENSG00000105767	CADM4	0.385	-1.37683	3.1726e-26	3.37072e-24	yes	down	22.8067	10.6733
ENSG00000149257	SERPINH1	0.66	-0.599511	3.22708e-26	3.40545e-24	yes	down	194.937	140.747
ENSG00000132470	ITGB4	0.568	-0.816796	6.6513e-26	6.97182e-24	yes	down	33.69	17.5433
ENSG00000280165	PCDH20	0.583	-0.778899	8.01292e-26	8.34305e-24	yes	down	23.7267	14.9233
ENSG00000240891	PLCXD2	0.579	-0.78825	8.68166e-26	8.97948e-24	yes	down	18.2967	13.0133
ENSG00000162105	SHANK2	0.624	-0.679853	2.87292e-25	2.85791e-23	yes	down	26.82	18.3433
ENSG00000197256	KANK2	0.661	-0.596269	1.17908e-24	1.12975e-22	yes	down	42.0767	29.7167
ENSG00000237975	FLG-AS1	0.487	-1.03712	2.9653e-24	2.78988e-22	yes	down	26.1333	10.8067
ENSG00000172638	EFEMP2	0.622	-0.685193	3.98169e-24	3.72372e-22	yes	down	118.603	83.1133
ENSG00000178878	APOLD1	0.407	-1.29629	1.00486e-23	9.1244e-22	yes	down	9.20667	4.17
ENSG00000006534	ALDH3B1	0.662	-0.596059	2.138e-23	1.89723e-21	yes	down	75.03	54.1033
ENSG00000143473	KCNH1	0.557	-0.844881	3.75885e-23	3.26746e-21	yes	down	26.5833	16.5867
ENSG00000154928	EPHB1	0.402	-1.3141	3.7658e-23	3.26746e-21	yes	down	7.96667	3.50667
ENSG00000105997	HOXA3	0.609	-0.715078	3.84676e-23	3.31926e-21	yes	down	45.37	36.2567
ENSG00000101000	PROCR	0.601	-0.735346	4.28338e-23	3.6757e-21	yes	down	102.16	65.6367
ENSG00000110092	CCND1	0.663	-0.592988	9.48842e-23	7.88245e-21	yes	down	65.8967	47.7333
ENSG00000165868	HSPA12A	0.657	-0.605169	1.03366e-22	8.54165e-21	yes	down	35.4533	25.98
ENSG00000162591	MEGF6	0.551	-0.858859	2.66562e-22	2.14597e-20	yes	down	32.8867	20.2867
ENSG00000070404	FSTL3	0.653	-0.615377	2.55923e-21	1.90334e-19	yes	down	153.523	108
ENSG00000082497	SERTAD4	0.584	-0.775702	2.69551e-21	1.99519e-19	yes	down	28.16	17
ENSG00000054392	HHAT	0.621	-0.688366	8.10453e-21	5.91479e-19	yes	down	37.78	23.84
ENSG00000066468	FGFR2	0.547	-0.869702	8.97581e-21	6.5202e-19	yes	down	20.4	12.52
ENSG00000120885	CLU	0.633	-0.659659	2.05297e-20	1.41873e-18	yes	down	258.377	182.643
ENSG00000124813	RUNX2	0.622	-0.685406	2.52832e-20	1.73953e-18	yes	down	33.2867	24.4633
ENSG00000114251	WNT5A	0.338	-1.5636	4.58713e-20	3.11486e-18	yes	down	8.37667	2.35
ENSG00000198517	MAFK	0.643	-0.636134	6.92619e-20	4.60312e-18	yes	down	79.6767	54.3433
ENSG00000185652	NTF3	0.612	-0.707335	7.89773e-20	5.2045e-18	yes	down	54.5367	33.9467
ENSG00000197915	HRNR	0.477	-1.06704	1.0362e-19	6.74306e-18	yes	down	8.30333	4.44667
ENSG00000060982	BCAT1	0.642	-0.639406	2.02849e-19	1.28263e-17	yes	down	59.24	40.8967
ENSG00000275993	SIK1B	0.609	-0.715156	3.67809e-19	2.27954e-17	yes	down	26.4233	17.3733
ENSG00000137193	PIM1	0.462	-1.11362	1.73433e-18	1.0183e-16	yes	down	19.7733	8.55
ENSG00000047617	ANO2	0.509	-0.97424	2.68903e-18	1.56706e-16	yes	down	25.8567	14.1633
ENSG00000100439	ABHD4	0.609	-0.714734	4.33203e-18	2.48741e-16	yes	down	34.5067	22.0933
ENSG00000188641	DPYD	0.637	-0.651454	6.01524e-18	3.40384e-16	yes	down	25.6133	18.4533
ENSG00000165072	MAMDC2	0.654	-0.613281	7.57358e-18	4.27019e-16	yes	down	38.0733	26.8567
ENSG00000151474	FRMD4A	0.631	-0.664178	2.19501e-17	1.19448e-15	yes	down	33.3533	21.01
ENSG00000184470	TXNRD2	0.605	-0.725898	3.60161e-17	1.93965e-15	yes	down	59.0067	43.42
ENSG00000149823	VPS51	0.65	-0.621415	1.00321e-16	5.1881e-15	yes	down	85.56	72.54
ENSG00000102854	MSLN	0.405	-1.30392	1.95839e-16	9.85078e-15	yes	down	15.7033	7.65667
ENSG00000099860	GADD45B	0.657	-0.605061	2.20107e-16	1.09131e-14	yes	down	120.543	86.79
ENSG00000134030	CTIF	0.66	-0.600543	2.72081e-16	1.34474e-14	yes	down	35.36	23.5567
ENSG00000171617	ENC1	0.656	-0.609255	2.86405e-16	1.40222e-14	yes	down	24.57	18.8567
ENSG00000183023	SLC8A1	0.612	-0.709048	2.96325e-16	1.44175e-14	yes	down	16.8967	10.2433
ENSG00000155816	FMN2	0.505	-0.986358	1.40147e-15	6.43769e-14	yes	down	10.99	6.26
ENSG00000169991	IFFO2	0.629	-0.668247	1.47355e-15	6.74895e-14	yes	down	15.2533	9.41
ENSG00000130635	COL5A1	0.389	-1.36131	1.576e-15	7.07298e-14	yes	down	2.79667	1.21667
ENSG00000144834	TAGLN3	0.475	-1.07352	2.54591e-15	1.1296e-13	yes	down	35.64	17.6633
ENSG00000139880	CDH24	0.606	-0.721939	3.57086e-15	1.57542e-13	yes	down	23.5	17.0167
ENSG00000162636	FAM102B	0.603	-0.729067	4.65207e-15	2.02384e-13	yes	down	11.2267	7.34
ENSG00000240342	RPS2P5	0.66	-0.598371	8.47536e-15	3.59696e-13	yes	down	392.133	281.473
ENSG00000136881	BAAT	0.432	-1.2121	1.11941e-14	4.6871e-13	yes	down	12.4433	5.73667
ENSG00000233927	RPS28	0.663	-0.593719	4.84046e-14	1.96359e-12	yes	down	829.807	649.79
ENSG00000281453	TGFB2-OT1	0.431	-1.2149	6.80139e-14	2.74481e-12	yes	down	27.75	12.9933
ENSG00000174945	AMZ1	0.642	-0.638488	8.08638e-14	3.25498e-12	yes	down	11.7333	8.16333
ENSG00000162520	SYNC	0.529	-0.919195	1.17618e-13	4.62711e-12	yes	down	14.4533	8.36667
ENSG00000074527	NTN4	0.585	-0.772637	1.81506e-13	6.99941e-12	yes	down	16.7967	10.96
ENSG00000277758	FO681492.1	0.516	-0.954991	1.85694e-13	7.14329e-12	yes	down	8.5	4.61333
ENSG00000072071	ADGRL1	0.597	-0.74392	2.14425e-13	8.188e-12	yes	down	10.6433	7.34333
ENSG00000074410	CA12	0.239	-2.06339	4.2623e-13	1.5812e-11	yes	down	2.21	0.7
ENSG00000143195	ILDR2	0.629	-0.66862	4.31346e-13	1.59262e-11	yes	down	8.99667	7.05333
ENSG00000182541	LIMK2	0.663	-0.593484	4.32585e-13	1.59342e-11	yes	down	39.02	25.4367
ENSG00000070371	CLTCL1	0.606	-0.722871	4.89421e-13	1.79011e-11	yes	down	16.3233	9.36667
ENSG00000117411	B4GALT2	0.616	-0.698165	5.96299e-13	2.17086e-11	yes	down	31.9267	20.9633
ENSG00000138771	SHROOM3	0.663	-0.593018	6.10062e-13	2.21066e-11	yes	down	11.4533	7.44
ENSG00000253552	HOXA-AS2	0.644	-0.634437	6.8491e-13	2.46473e-11	yes	down	42.0167	28.6
ENSG00000154736	ADAMTS5	0.425	-1.23545	1.03611e-12	3.66108e-11	yes	down	2.39667	1.09
ENSG00000012171	SEMA3B	0.436	-1.19642	1.06137e-12	3.74186e-11	yes	down	10.4	4.88667
ENSG00000165300	SLITRK5	0.335	-1.57569	1.09725e-12	3.85096e-11	yes	down	2	0.673333
ENSG00000168495	POLR3D	0.576	-0.796822	2.09458e-12	7.1426e-11	yes	down	16.2433	11.3567
ENSG00000225783	MIAT	0.493	-1.02011	2.84842e-12	9.58763e-11	yes	down	4.15667	2.11
ENSG00000220842	RPL21P16	0.588	-0.765637	3.32151e-12	1.1132e-10	yes	down	539.603	353.75
ENSG00000176092	CRYBG2	0.192	-2.38149	4.60042e-12	1.50944e-10	yes	down	4.27667	2.04667
ENSG00000019549	SNAI2	0.377	-1.40806	4.69677e-12	1.53782e-10	yes	down	7.58	3.12333
ENSG00000138316	ADAMTS14	0.355	-1.49502	5.11417e-12	1.66056e-10	yes	down	2.74667	1.03
ENSG00000103888	CEMIP	0.14	-2.8409	5.33836e-12	1.72976e-10	yes	down	2.00667	0.43
ENSG00000160678	S100A1	0.577	-0.792447	6.21155e-12	1.99613e-10	yes	down	116.76	73.69
ENSG00000248587	GDNF-AS1	0.064	-3.96832	8.73693e-12	2.76782e-10	yes	down	1.68667	0.106667
ENSG00000167747	C19orf48	0.661	-0.597565	1.0295e-11	3.24168e-10	yes	down	67.05	45.9833
ENSG00000168140	VASN	0.595	-0.749222	1.87443e-11	5.77412e-10	yes	down	16.9433	10.88
ENSG00000142623	PADI1	0.584	-0.775173	1.98717e-11	6.10937e-10	yes	down	15.21	9.88333
ENSG00000172986	GXYLT2	0.429	-1.22068	2.42079e-11	7.36996e-10	yes	down	8.5	4.52333
ENSG00000080823	MOK	0.653	-0.614318	4.52712e-11	1.3391e-09	yes	down	46.9133	31.18
ENSG00000176845	METRNL	0.423	-1.24153	4.9042e-11	1.44516e-09	yes	down	17.78	7.94
ENSG00000162496	DHRS3	0.585	-0.774172	5.9756e-11	1.74117e-09	yes	down	19.29	12.4333
ENSG00000284922	AP000812.4	0.643	-0.638031	8.3986e-11	2.40914e-09	yes	down	8.54	5.88
ENSG00000145604	SKP2	0.634	-0.656639	1.41469e-10	3.98011e-09	yes	down	14.5467	9.78333
ENSG00000196754	S100A2	0.6	-0.735954	1.47924e-10	4.14029e-09	yes	down	72.3133	44.4667
ENSG00000150347	ARID5B	0.597	-0.744167	1.60951e-10	4.47283e-09	yes	down	5.65333	3.60667
ENSG00000279333	AC096636.1	0.579	-0.789401	1.69579e-10	4.68758e-09	yes	down	12.3533	7.72333
ENSG00000196205	EEF1A1P5	0.584	-0.775777	2.50179e-10	6.819e-09	yes	down	27.9833	17.7933
ENSG00000143013	LMO4	0.636	-0.653147	3.45053e-10	9.2595e-09	yes	down	32.3433	23.5433
ENSG00000106483	SFRP4	0.522	-0.938441	4.25082e-10	1.13099e-08	yes	down	12.48	6.58667
ENSG00000133107	TRPC4	0.598	-0.741808	5.1709e-10	1.35049e-08	yes	down	6.57667	4.43
ENSG00000285901	AC008012.1	0.349	-1.51729	9.82095e-10	2.51037e-08	yes	down	5.45	2.07
ENSG00000183496	MEX3B	0.486	-1.04115	1.07769e-09	2.74575e-08	yes	down	5.56333	2.93
ENSG00000205426	KRT81	0.197	-2.34267	1.43377e-09	3.6117e-08	yes	down	4.14333	0.886667
ENSG00000156218	ADAMTSL3	0.637	-0.651613	1.81116e-09	4.46161e-08	yes	down	8.90333	7.31333
ENSG00000175183	CSRP2	0.657	-0.6071	2.11239e-09	5.17918e-08	yes	down	81.0333	58.4533
ENSG00000134986	NREP	0.591	-0.759447	2.24574e-09	5.47176e-08	yes	down	25.3933	15.5067
ENSG00000058404	CAMK2B	0.157	-2.66662	3.32844e-09	7.94856e-08	yes	down	1.74667	0.506667
ENSG00000071575	TRIB2	0.209	-2.25745	3.41326e-09	8.13867e-08	yes	down	2.18333	0.383333
ENSG00000172260	NEGR1	0.603	-0.72998	3.71292e-09	8.82624e-08	yes	down	8.18	5.19333
ENSG00000214783	POLR2J4	0.487	-1.03708	4.96473e-09	1.16077e-07	yes	down	7.90333	4.90667
ENSG00000182492	BGN	0.278	-1.84917	5.72445e-09	1.32255e-07	yes	down	3.44333	1.03667
ENSG00000130176	CNN1	0.143	-2.80989	5.8312e-09	1.34126e-07	yes	down	3.73333	1.04333
ENSG00000268350	FAM156A	0.568	-0.817236	5.89017e-09	1.35283e-07	yes	down	14.16	9.41667
ENSG00000152402	GUCY1A2	0.395	-1.33944	8.16695e-09	1.84057e-07	yes	down	0.903333	0.346667
ENSG00000143847	PPFIA4	0.557	-0.844012	8.22829e-09	1.85172e-07	yes	down	7.00667	4.56
ENSG00000140511	HAPLN3	0.404	-1.30829	8.68556e-09	1.94343e-07	yes	down	7.20333	3.53
ENSG00000120913	PDLIM2	0.666	-0.586064	9.11879e-09	2.03163e-07	yes	down	95.8	73.6433
ENSG00000168077	SCARA3	0.403	-1.31259	1.15285e-08	2.51821e-07	yes	down	3.93333	1.68333
ENSG00000162631	NTNG1	0.2	-2.32402	1.25592e-08	2.7281e-07	yes	down	1.57	0.416667
ENSG00000196154	S100A4	0.37	-1.43398	1.74055e-08	3.70858e-07	yes	down	39.2233	15.1167
ENSG00000115461	IGFBP5	0.278	-1.84834	2.03615e-08	4.28579e-07	yes	down	1.23333	0.366667
ENSG00000229373	LINC00452	0.644	-0.635715	2.26227e-08	4.71725e-07	yes	down	7.66333	5.58
ENSG00000243566	UPK3B	0.529	-0.91794	2.30861e-08	4.80745e-07	yes	down	17.5567	9.46
ENSG00000204941	PSG5	0.142	-2.81669	2.51907e-08	5.20886e-07	yes	down	2.86333	0.536667
ENSG00000121039	RDH10	0.555	-0.848379	2.53643e-08	5.23302e-07	yes	down	9.09333	5.52
ENSG00000154175	ABI3BP	0.46	-1.12013	3.15425e-08	6.37297e-07	yes	down	5.77333	3.53667
ENSG00000136720	HS6ST1	0.597	-0.743157	3.48439e-08	6.95898e-07	yes	down	7.56333	4.8
ENSG00000143512	HHIPL2	0.351	-1.51207	3.8039e-08	7.56806e-07	yes	down	3.60333	1.33
ENSG00000010319	SEMA3G	0.265	-1.91684	3.88028e-08	7.69064e-07	yes	down	1.14	0.626667
ENSG00000243137	PSG4	0.33	-1.60047	4.80046e-08	9.38343e-07	yes	down	6.65	2.17
ENSG00000260910	LINC00565	0.542	-0.884465	5.176e-08	1.00546e-06	yes	down	3.65667	2.13667
ENSG00000138395	CDK15	0.207	-2.27094	5.62179e-08	1.07996e-06	yes	down	3.65	0.67
ENSG00000125378	BMP4	0.303	-1.7221	5.68193e-08	1.09018e-06	yes	down	4.33333	1.76667
ENSG00000198832	SELENOM	0.521	-0.941072	5.91425e-08	1.13197e-06	yes	down	48.83	27.45
ENSG00000115648	MLPH	0.215	-2.21551	6.93177e-08	1.31544e-06	yes	down	3.87	1.34
ENSG00000165655	ZNF503	0.645	-0.633086	7.00742e-08	1.32657e-06	yes	down	11.7967	8.20667
ENSG00000177675	CD163L1	0.352	-1.50733	9.37086e-08	1.73817e-06	yes	down	3.33	0.806667
ENSG00000142178	SIK1	0.633	-0.659192	9.49992e-08	1.76002e-06	yes	down	10.2367	5.97333
ENSG00000068903	SIRT2	0.588	-0.76514	1.24315e-07	2.24716e-06	yes	down	16.73	10.0533
ENSG00000182752	PAPPA	0.646	-0.629475	1.24839e-07	2.25403e-06	yes	down	3.90333	2.86
ENSG00000110900	TSPAN11	0.306	-1.70873	1.29229e-07	2.32522e-06	yes	down	1.26333	0.463333
ENSG00000157613	CREB3L1	0.555	-0.849386	1.45543e-07	2.59878e-06	yes	down	9.07	5.68667
ENSG00000203805	PLPP4	0.365	-1.45364	1.45597e-07	2.59878e-06	yes	down	7.14333	4.03667
ENSG00000250320	EDIL3-DT	0.375	-1.41442	1.72372e-07	3.04624e-06	yes	down	3.68333	2.21
ENSG00000166689	PLEKHA7	0.414	-1.27316	1.79674e-07	3.16721e-06	yes	down	3.17	1.69
ENSG00000196405	EVL	0.649	-0.622928	2.15651e-07	3.74227e-06	yes	down	21.53	14.26
ENSG00000233639	PANTR1	0.17	-2.55829	3.02841e-07	5.16703e-06	yes	down	5.13667	1.02333
ENSG00000168621	GDNF	0.031	-5.00661	3.21636e-07	5.4542e-06	yes	down	0.92	0.0233333
ENSG00000154678	PDE1C	0.067	-3.90451	3.98825e-07	6.64764e-06	yes	down	1.24667	0.0666667
ENSG00000143520	FLG2	0.479	-1.06106	4.0126e-07	6.6811e-06	yes	down	1.40667	0.726667
ENSG00000159167	STC1	0.638	-0.648571	4.15463e-07	6.88816e-06	yes	down	8.77	6.03333
ENSG00000116183	PAPPA2	0.547	-0.870622	4.15901e-07	6.88816e-06	yes	down	1.80333	2.09
ENSG00000182795	C1orf116	0.519	-0.945922	5.0461e-07	8.30453e-06	yes	down	3.57667	2.13333
ENSG00000099812	MISP	0.41	-1.28515	6.5791e-07	1.07145e-05	yes	down	3.09	1.47667
ENSG00000235904	RBMS3-AS3	0.505	-0.986137	9.78032e-07	1.55866e-05	yes	down	10.0967	4.78333
ENSG00000111087	GLI1	0.479	-1.06331	1.00916e-06	1.60011e-05	yes	down	5.59	2.46333
ENSG00000143248	RGS5	0.578	-0.790805	1.0907e-06	1.7172e-05	yes	down	11.9133	4.98667
ENSG00000175602	CCDC85B	0.641	-0.642311	1.11855e-06	1.7575e-05	yes	down	90.2767	62.66
ENSG00000261786	AC006058.1	0.585	-0.77465	1.28982e-06	2.00243e-05	yes	down	4.57	2.88333
ENSG00000253661	ZFHX4-AS1	0.527	-0.92415	1.2949e-06	2.00632e-05	yes	down	7.98	4.64667
ENSG00000115041	KCNIP3	0.61	-0.712893	1.47153e-06	2.25318e-05	yes	down	12.5367	8.75333
ENSG00000279569	AC020763.4	0.607	-0.719329	1.50852e-06	2.30109e-05	yes	down	7.00667	4.57667
ENSG00000158246	TENT5B	0.58	-0.786593	1.5178e-06	2.31268e-05	yes	down	8.71667	5.45333
ENSG00000100344	PNPLA3	0.539	-0.89118	1.57557e-06	2.39604e-05	yes	down	3.21667	1.67333
ENSG00000162407	PLPP3	0.585	-0.773946	1.82888e-06	2.74121e-05	yes	down	6.03333	3.75333
ENSG00000149451	ADAM33	0.554	-0.853125	2.06402e-06	3.06133e-05	yes	down	5.1	2.96333
ENSG00000265763	ZNF488	0.477	-1.0669	2.08855e-06	3.09185e-05	yes	down	3.13	1.62
ENSG00000274180	NATD1	0.559	-0.838664	2.20566e-06	3.24064e-05	yes	down	3.19667	1.92667
ENSG00000258588	TRIM6-TRIM34	0.329	-1.60414	2.51655e-06	3.65954e-05	yes	down	1.99667	0.713333
ENSG00000183044	ABAT	0.507	-0.980709	3.22337e-06	4.58077e-05	yes	down	2.60667	1.45
ENSG00000185920	PTCH1	0.628	-0.672151	3.54253e-06	5.01152e-05	yes	down	3.97333	3.83333
ENSG00000158445	KCNB1	0.142	-2.81589	3.5925e-06	5.06387e-05	yes	down	0.253333	0.0466667
ENSG00000180592	SKIDA1	0.294	-1.76491	4.74414e-06	6.48146e-05	yes	down	1.24667	0.533333
ENSG00000100889	PCK2	0.66	-0.5998	4.97061e-06	6.7564e-05	yes	down	21.03	16.1367
ENSG00000148219	ASTN2	0.627	-0.673617	5.27651e-06	7.11646e-05	yes	down	7.83	6.04
ENSG00000026559	KCNG1	0.554	-0.851654	5.43409e-06	7.30376e-05	yes	down	8.38333	5.72
ENSG00000101460	MAP1LC3A	0.478	-1.06387	5.65074e-06	7.57538e-05	yes	down	16.1367	8.57333
ENSG00000186297	GABRA5	0.555	-0.849562	7.04931e-06	9.28298e-05	yes	down	7.29333	4.64333
ENSG00000198569	SLC34A3	0.63	-0.666536	7.21318e-06	9.47481e-05	yes	down	4.73	2.26
ENSG00000235531	MSC-AS1	0.437	-1.19399	8.96988e-06	0.00011597	yes	down	2.08333	1.12667
ENSG00000138356	AOX1	0.661	-0.597798	9.46532e-06	0.00012157	yes	down	14.26	9.38
ENSG00000124587	PEX6	0.653	-0.615559	9.80017e-06	0.000125561	yes	down	7.59	5.34
ENSG00000275741	AL162497.1	0.438	-1.19081	9.84268e-06	0.000126002	yes	down	1.88333	0.893333
ENSG00000088340	FER1L4	0.557	-0.844846	1.12643e-05	0.000142566	yes	down	5.54667	3.49667
ENSG00000264230	ANXA8L1	0.618	-0.693816	1.15023e-05	0.00014546	yes	down	8.45	4.57333
ENSG00000231187	AL356056.2	0.43	-1.2174	1.1842e-05	0.000149152	yes	down	3.09333	2.22667
ENSG00000197769	MAP1LC3C	0.196	-2.35362	1.27645e-05	0.000159612	yes	down	2.73333	0.58
ENSG00000150551	LYPD1	0.447	-1.16018	1.3189e-05	0.000164394	yes	down	3.45333	1.97333
ENSG00000175567	UCP2	0.655	-0.609601	1.44675e-05	0.000178197	yes	down	18.5467	14.58
ENSG00000250337	PURPL	0.233	-2.1029	1.48757e-05	0.00018285	yes	down	2.76	0.676667
ENSG00000253161	LINC01605	0.542	-0.882849	1.55607e-05	0.000190013	yes	down	5.17333	3.17
ENSG00000243414	TICAM2	0.333	-1.5855	1.58042e-05	0.000192836	yes	down	2.02333	0.736667
ENSG00000224032	EPB41L4A-AS1	0.664	-0.591502	1.70388e-05	0.000205969	yes	down	17.8233	12.0133
ENSG00000148848	ADAM12	0.576	-0.795238	2.0387e-05	0.000241581	yes	down	2.15333	1.41
ENSG00000138623	SEMA7A	0.624	-0.680263	2.14637e-05	0.000252615	yes	down	6.93333	4.61667
ENSG00000176533	GNG7	0.475	-1.07417	2.4473e-05	0.000282963	yes	down	2.05333	1.05333
ENSG00000179403	VWA1	0.605	-0.726031	2.66687e-05	0.000306484	yes	down	4.7	2.98667
ENSG00000125430	HS3ST3B1	0.624	-0.679988	2.74418e-05	0.000314674	yes	down	4.41	2.94
ENSG00000231638	LUARIS	0.184	-2.43906	2.79528e-05	0.000318662	yes	down	0.916667	0.186667
ENSG00000145990	GFOD1	0.471	-1.08575	3.23444e-05	0.000365789	yes	down	1.10667	0.653333
ENSG00000148926	ADM	0.574	-0.801834	4.0359e-05	0.000447853	yes	down	11.9	7.16667
ENSG00000162849	KIF26B	0.594	-0.750902	4.04037e-05	0.000447853	yes	down	1.20333	0.736667
ENSG00000124249	KCNK15	0.639	-0.646865	4.15412e-05	0.000459158	yes	down	8.53667	5.83333
ENSG00000219607	PPP1R3G	0.617	-0.697052	5.40393e-05	0.000577282	yes	down	3.98	2.65333
ENSG00000151388	ADAMTS12	0.612	-0.707828	5.47487e-05	0.000582867	yes	down	2.68	2.13667
ENSG00000149591	TAGLN	0.661	-0.597699	5.96294e-05	0.000627978	yes	down	21.9567	17.19
ENSG00000203711	C6orf99	0.654	-0.612522	6.06174e-05	0.000635811	yes	down	46.8233	33.2633
ENSG00000254870	ATP6V1G2-DDX39B	0.349	-1.51709	6.3585e-05	0.000662489	yes	down	4.57	1.61333
ENSG00000119986	AVPI1	0.661	-0.597163	6.89215e-05	0.000712386	yes	down	19.2	13.7267
ENSG00000049246	PER3	0.579	-0.787984	7.15195e-05	0.000736316	yes	down	2.27667	1.7
ENSG00000159251	ACTC1	0.251	-1.9964	7.53914e-05	0.000772902	yes	down	2.94	0.776667
ENSG00000197653	DNAH10	0.666	-0.58723	7.54196e-05	0.000772902	yes	down	4.41	3.07
ENSG00000135722	FBXL8	0.489	-1.03141	7.58622e-05	0.000775179	yes	down	7.68	3.76
ENSG00000213742	ZNF337-AS1	0.447	-1.1632	7.83802e-05	0.000798006	yes	down	3.52	2.28333
ENSG00000178882	RFLNA	0.527	-0.924115	9.16622e-05	0.000918857	yes	down	4.45667	2.52333
ENSG00000128573	FOXP2	0.62	-0.689097	9.30228e-05	0.000930109	yes	down	4.36	3.00333
ENSG00000203706	SERTAD4-AS1	0.629	-0.66852	9.3091e-05	0.000930195	yes	down	25.98	17.57
ENSG00000078401	EDN1	0.241	-2.05305	9.3927e-05	0.000935556	yes	down	1.59333	0.42
ENSG00000149809	TM7SF2	0.665	-0.587638	9.55481e-05	0.000949886	yes	down	23.6233	15.27
ENSG00000179044	EXOC3L1	0.474	-1.07597	9.82617e-05	0.000972529	yes	down	1.89333	0.723333
ENSG00000255857	PXN-AS1	0.547	-0.869117	0.000101059	0.000996697	yes	down	9.46	6.36
ENSG00000114841	DNAH1	0.618	-0.695107	0.000104078	0.00101975	yes	down	3.28	2.02333
ENSG00000239665	AL157392.3	0.593	-0.754224	0.000117699	0.00113752	yes	down	24.32	14.1033
ENSG00000021645	NRXN3	0.201	-2.31441	0.000126107	0.00120905	yes	down	0.603333	0.0933333
ENSG00000168646	AXIN2	0.451	-1.1491	0.000150297	0.00141151	yes	down	1.83333	0.8
ENSG00000229167	AC114488.1	0.495	-1.0155	0.000161721	0.00150612	yes	down	2.27	1.16
ENSG00000277128	AL589743.3	0.366	-1.44876	0.000175968	0.00161949	yes	down	1.45667	0.52
ENSG00000138641	HERC3	0.564	-0.825351	0.00018396	0.00168214	yes	down	2.39667	1.79
ENSG00000214353	VAC14-AS1	0.521	-0.941429	0.00018555	0.00169568	yes	down	3.09667	1.84333
ENSG00000284820	AC068946.2	0.562	-0.830685	0.000200856	0.00181959	yes	down	2.25333	1.39
ENSG00000183484	GPR132	0.2	-2.32298	0.000203492	0.0018424	yes	down	0.676667	0.19
ENSG00000177380	PPFIA3	0.555	-0.850042	0.000216115	0.00194429	yes	down	5.04667	3.43667
ENSG00000174332	GLIS1	0.637	-0.649559	0.000216921	0.00194929	yes	down	5.79333	3.93
ENSG00000183671	GPR1	0.287	-1.80275	0.000298275	0.00260249	yes	down	2.32	0.483333
ENSG00000011052	NME1-NME2	0.445	-1.16748	0.000301461	0.00262442	yes	down	9.3	4.57333
ENSG00000237886	NALT1	0.643	-0.637653	0.000320777	0.00276282	yes	down	5.89	4.10333
ENSG00000179532	DNHD1	0.625	-0.677317	0.000329552	0.00282954	yes	down	4.28667	2.69333
ENSG00000249992	TMEM158	0.183	-2.44761	0.000361992	0.00307595	yes	down	1.04333	0.203333
ENSG00000129965	INS-IGF2	0.426	-1.23256	0.000383534	0.00323261	yes	down	1.21667	0.546667
ENSG00000116117	PARD3B	0.651	-0.618845	0.000397911	0.00334117	yes	down	2.15667	1.90667
ENSG00000061337	LZTS1	0.225	-2.15287	0.000426047	0.00355449	yes	down	0.396667	0.1
ENSG00000250786	SNHG18	0.606	-0.722623	0.000428457	0.00357269	yes	down	22.7367	14.3467
ENSG00000180881	CAPS2	0.647	-0.628335	0.000438771	0.00363347	yes	down	20.8167	5.13333
ENSG00000238045	AC009133.1	0.459	-1.1239	0.000493438	0.00402219	yes	down	3.46333	1.77333
ENSG00000063127	SLC6A16	0.636	-0.65369	0.00050607	0.00411656	yes	down	3.38	2.13
ENSG00000137103	TMEM8B	0.558	-0.841067	0.000540602	0.00436337	yes	down	2.5	1.71
ENSG00000213468	FIRRE	0.202	-2.3059	0.000551203	0.00443975	yes	down	0.806667	0.19
ENSG00000078114	NEBL	0.246	-2.02137	0.000562456	0.00451416	yes	down	0.43	0.316667
ENSG00000275395	FCGBP	0.218	-2.19889	0.000580773	0.00462781	yes	down	0.28	0.05
ENSG00000174669	SLC29A2	0.617	-0.695918	0.000593558	0.00472006	yes	down	5.26333	3.58
ENSG00000265190	ANXA8	0.569	-0.813721	0.000680828	0.00532191	yes	down	6.02	3.63333
ENSG00000243910	TUBA4B	0.171	-2.55191	0.000682567	0.00533283	yes	down	1.40667	0.253333
ENSG00000230699	AL645608.2	0.168	-2.56988	0.000691172	0.00538928	yes	down	0.52	0.09
ENSG00000103227	LMF1	0.647	-0.628231	0.000705112	0.00547882	yes	down	8.02	5.79
ENSG00000132639	SNAP25	0.287	-1.80041	0.000708265	0.00550059	yes	down	1.37	0.423333
ENSG00000157404	KIT	0.219	-2.19427	0.000725285	0.00562159	yes	down	0.393333	0.09
ENSG00000142765	SYTL1	0.664	-0.590527	0.000907964	0.006772	yes	down	9.61333	6.89333
ENSG00000007516	BAIAP3	0.628	-0.672306	0.000918998	0.00684124	yes	down	3.07667	2.72
ENSG00000115318	LOXL3	0.615	-0.700664	0.000949965	0.0070233	yes	down	5.37	3.30667
ENSG00000168209	DDIT4	0.63	-0.666777	0.00096344	0.00710099	yes	down	128.177	87
ENSG00000172137	CALB2	0.393	-1.34775	0.000982539	0.00722132	yes	down	3.13667	1.55
ENSG00000163581	SLC2A2	0.196	-2.34886	0.000987482	0.00724061	yes	down	0.526667	0.12
ENSG00000223749	MIR503HG	0.477	-1.06697	0.0010216	0.00747324	yes	down	7.06333	3.77333
ENSG00000213347	MXD3	0.621	-0.687257	0.00102726	0.0075076	yes	down	14.1767	9.82333
ENSG00000159208	CIART	0.566	-0.819908	0.00105204	0.00765646	yes	down	9.49	5.92
ENSG00000171097	KYAT1	0.589	-0.764292	0.00114691	0.00825601	yes	down	6.6	5.26667
ENSG00000164867	NOS3	0.6	-0.737603	0.00114761	0.00825601	yes	down	12.9133	9.04
ENSG00000214279	SCART1	0.572	-0.804762	0.00115244	0.00828672	yes	down	2.61667	1.42667
ENSG00000187942	LDLRAD2	0.526	-0.926724	0.00122022	0.00870999	yes	down	2.45667	1.68
ENSG00000102312	PORCN	0.524	-0.932657	0.00135617	0.00951083	yes	down	4.06	2.25667
ENSG00000128965	CHAC1	0.571	-0.808473	0.00137687	0.00962578	yes	down	12.2433	7.63333
ENSG00000107984	DKK1	0.607	-0.719881	0.00143109	0.00993811	yes	down	6.82	5.74333
ENSG00000237172	B3GNT9	0.654	-0.61266	0.00147476	0.0101984	yes	down	6.32	4.45333
ENSG00000168952	STXBP6	0.38	-1.3962	0.00161016	0.0109814	yes	down	1.56667	0.75
ENSG00000151789	ZNF385D	0.65	-0.621041	0.00166668	0.0112929	yes	down	4.74667	2.30667
ENSG00000259660	DNM1P47	0.649	-0.623689	0.00169782	0.0114542	yes	down	29.3167	5.67333
ENSG00000115525	ST3GAL5	0.5	-0.999859	0.0017356	0.0116537	yes	down	2.40667	1.25667
ENSG00000184838	PRR16	0.38	-1.39483	0.00174962	0.0117378	yes	down	2.52333	1.28667
ENSG00000130303	BST2	0.403	-1.31048	0.0017664	0.0118351	yes	down	4.44333	1.95
ENSG00000123364	HOXC13	0.539	-0.891274	0.00182611	0.012157	yes	down	2.87333	1.67333
ENSG00000171798	KNDC1	0.664	-0.589795	0.00193624	0.0128082	yes	down	2.13	1.76
ENSG00000197576	HOXA4	0.609	-0.716494	0.0019978	0.0131708	yes	down	14.3733	9.13667
ENSG00000167676	PLIN4	0.518	-0.948867	0.00202296	0.013303	yes	down	7.60333	4.01667
ENSG00000123243	ITIH5	0.226	-2.14812	0.00213697	0.0139121	yes	down	0.413333	0.0933333
ENSG00000169247	SH3TC2	0.648	-0.625295	0.00214164	0.0139367	yes	down	1.51	0.69
ENSG00000198542	ITGBL1	0.542	-0.882918	0.00215698	0.0140248	yes	down	2.74333	1.71667
ENSG00000153551	CMTM7	0.586	-0.770445	0.00219274	0.0142278	yes	down	6.96333	3.82667
ENSG00000175463	TBC1D10C	0.288	-1.79831	0.00241381	0.0154377	yes	down	0.52	0.276667
ENSG00000227097	RPS28P7	0.608	-0.717325	0.00252037	0.0160143	yes	down	1024.03	774.613
ENSG00000179111	HES7	0.503	-0.991111	0.00256965	0.0162679	yes	down	3.74	1.82333
ENSG00000143194	MAEL	0.342	-1.54949	0.0025829	0.0163451	yes	down	1.74667	0.6
ENSG00000088538	DOCK3	0.559	-0.838965	0.00259809	0.0164146	yes	down	0.686667	0.41
ENSG00000251493	FOXD1	0.665	-0.587926	0.00266026	0.0167667	yes	down	8.17	6.17667
ENSG00000259948	AC124068.1	0.635	-0.6544	0.00280693	0.0175285	yes	down	33.3667	23.2533
ENSG00000250506	CDK3	0.463	-1.11073	0.00290122	0.0180523	yes	down	3.42	1.56333
ENSG00000274487	NPEPPSP1	0.558	-0.842459	0.00311463	0.0191137	yes	down	4.38	2.62667
ENSG00000109452	INPP4B	0.592	-0.755758	0.00312032	0.0191336	yes	down	1.46667	0.946667
ENSG00000262454	MIR193BHG	0.65	-0.621749	0.00319277	0.0195259	yes	down	2.66	2.51
ENSG00000171246	NPTX1	0.608	-0.717843	0.0032395	0.019748	yes	down	1.47333	0.973333
ENSG00000173269	MMRN2	0.638	-0.64896	0.00330695	0.0200965	yes	down	2.44333	1.85667
ENSG00000183454	GRIN2A	0.267	-1.90705	0.00340756	0.0205797	yes	down	0.18	0.103333
ENSG00000000971	CFH	0.456	-1.13365	0.00358642	0.0214938	yes	down	1.07333	0.576667
ENSG00000280179	CU639417.5	0.358	-1.48071	0.00373484	0.0222551	yes	down	0.89	0.343333
ENSG00000137486	ARRB1	0.659	-0.601026	0.00391734	0.0231571	yes	down	4.09	2.44667
ENSG00000186710	CFAP73	0.324	-1.62712	0.00421701	0.0246027	yes	down	1.77667	0.99
ENSG00000283199	C13orf46	0.281	-1.83128	0.00428007	0.0248407	yes	down	0.593333	0.16
ENSG00000113389	NPR3	0.496	-1.01245	0.00462181	0.0263732	yes	down	0.943333	0.506667
ENSG00000108684	ASIC2	0.496	-1.01245	0.00480783	0.0272356	yes	down	1.43	0.713333
ENSG00000272734	ADIRF-AS1	0.607	-0.719329	0.00497369	0.0279925	yes	down	3.49667	2.40667
ENSG00000177694	NAALADL2	0.47	-1.0878	0.00504778	0.0283686	yes	down	1.84667	0.936667
ENSG00000186862	PDZD7	0.647	-0.62705	0.00506823	0.0284426	yes	down	4.25667	2.86333
ENSG00000212747	RTL8B	0.648	-0.626977	0.00508666	0.028505	yes	down	5.75	4.01333
ENSG00000183386	FHL3	0.664	-0.591791	0.00537398	0.0298474	yes	down	9.89667	6.62
ENSG00000215915	ATAD3C	0.42	-1.25286	0.00563863	0.0310413	yes	down	1.23667	0.62
ENSG00000261114	AC012181.1	0.307	-1.70204	0.0062638	0.0340508	yes	down	4.63667	1.58667
ENSG00000018625	ATP1A2	0.369	-1.43828	0.00633097	0.0343562	yes	down	0.856667	0.28
ENSG00000104848	KCNA7	0.296	-1.75461	0.00639898	0.034641	yes	down	0.363333	0.113333
ENSG00000092295	TGM1	0.369	-1.43711	0.00673329	0.0361969	yes	down	1.85667	0.85
ENSG00000100024	UPB1	0.271	-1.88589	0.00702855	0.0375183	yes	down	0.46	0.14
ENSG00000267216	ZNF8-ERVK3-1	0.489	-1.03154	0.00711687	0.037871	yes	down	0.883333	0.47
ENSG00000026036	RTEL1-TNFRSF6B	0.644	-0.63535	0.00712719	0.0378874	yes	down	1.87	1.28667
ENSG00000176973	FAM89B	0.483	-1.04976	0.00713333	0.0379053	yes	down	6.39	3.30333
ENSG00000066185	ZMYND12	0.508	-0.976098	0.00718863	0.0381489	yes	down	4.94	2.20667
ENSG00000223764	LINC02593	0.541	-0.887009	0.0072573	0.0384349	yes	down	1.35667	0.766667
ENSG00000261613	AC093525.6	0.488	-1.0365	0.00743073	0.039141	yes	down	3.68667	1.94333
ENSG00000214756	CSKMT	0.576	-0.796095	0.0076179	0.0398848	yes	down	6.01333	4.70667
ENSG00000065618	COL17A1	0.632	-0.661261	0.007709	0.0402688	yes	down	3.86333	2.36333
ENSG00000149090	PAMR1	0.391	-1.35315	0.00787916	0.0410874	yes	down	1.10667	0.496667
ENSG00000130822	PNCK	0.375	-1.41609	0.00806575	0.0419204	yes	down	4.99333	1.40333
ENSG00000164185	ZNF474	0.34	-1.55482	0.00833449	0.0430972	yes	down	1.42333	0.733333
ENSG00000184271	POU6F1	0.621	-0.686742	0.00878818	0.0449423	yes	down	4.07	1.68
ENSG00000174516	PELI3	0.613	-0.70656	0.00887102	0.0453064	yes	down	3.74333	2.26667
ENSG00000258311	AC009779.3	0.646	-0.630839	0.00890803	0.045451	yes	down	3.34	1.76667
ENSG00000259305	ZHX1-C8orf76	0.572	-0.805981	0.00947814	0.0479433	yes	down	3.14667	2.54333
ENSG00000285687	FAM90A22P	0.511	-0.968704	0.00994613	0.0496925	yes	down	5.67333	3.16
ENSG00000157765	SLC34A2	2.562	1.35701	2.07971e-224	5.4135e-221	yes	up	116.873	326.03
ENSG00000112096	SOD2	2.389	1.2566	1.88727e-188	3.68443e-185	yes	up	231.673	593.34
ENSG00000185215	TNFAIP2	2.076	1.05377	1.65094e-138	2.34403e-135	yes	up	274.093	641.463
ENSG00000148346	LCN2	4.019	2.00684	2.16756e-101	2.41807e-98	yes	up	45.8733	200.457
ENSG00000168497	CAVIN2	3.141	1.651	1.91892e-99	1.99798e-96	yes	up	20.6667	70.1233
ENSG00000125730	C3	1.84	0.879356	2.99028e-96	2.59457e-93	yes	up	411.877	816.617
ENSG00000118785	SPP1	1.91	0.933605	9.1181e-93	7.49508e-90	yes	up	455.793	929.86
ENSG00000136244	IL6	2.569	1.36146	1.37439e-82	9.7569e-80	yes	up	239.493	657.257
ENSG00000163739	CXCL1	2.098	1.06905	5.17518e-74	2.7871e-71	yes	up	262.227	597.003
ENSG00000115415	STAT1	1.651	0.723128	5.05508e-72	2.63168e-69	yes	up	685.753	1222.4
ENSG00000173801	JUP	2.231	1.15757	4.75082e-61	2.3187e-58	yes	up	25.26	60.38
ENSG00000259207	ITGB3	3.847	1.94371	2.26539e-60	1.07215e-57	yes	up	2.82333	11.9233
ENSG00000169604	ANTXR1	1.729	0.78988	1.9827e-52	7.93995e-50	yes	up	51.8133	96.2133
ENSG00000058085	LAMC2	2.11	1.0769	3.59653e-48	1.30629e-45	yes	up	43.1167	99.0533
ENSG00000164400	CSF2	3.642	1.86475	9.08565e-47	2.95624e-44	yes	up	26.0233	101.587
ENSG00000158089	GALNT14	1.629	0.704178	2.99689e-45	9.17753e-43	yes	up	144.703	246.83
ENSG00000137962	ARHGAP29	1.659	0.730664	4.37753e-42	1.22086e-39	yes	up	49.2767	86.9867
ENSG00000115762	PLEKHB2	1.572	0.652332	8.88029e-41	2.35072e-38	yes	up	71.1433	120.543
ENSG00000134070	IRAK2	1.99	0.993118	5.27935e-40	1.37422e-37	yes	up	17.07	36.65
ENSG00000096696	DSP	1.843	0.881725	1.83903e-39	4.63257e-37	yes	up	10.3133	20.5133
ENSG00000085662	AKR1B1	1.501	0.58562	6.58703e-39	1.60744e-36	yes	up	1411.21	2264.08
ENSG00000166920	C15orf48	2.425	1.27813	1.05855e-38	2.54346e-36	yes	up	96.4267	258.957
ENSG00000135253	KCP	2.389	1.2562	2.11583e-38	5.00683e-36	yes	up	7.35333	17.0467
ENSG00000095713	CRTAC1	1.999	0.999489	4.45303e-38	1.03802e-35	yes	up	23.4767	50.7167
ENSG00000133026	MYH10	1.511	0.595236	2.12318e-37	4.73713e-35	yes	up	35.6333	56.5767
ENSG00000076706	MCAM	1.635	0.709221	6.80312e-37	1.47571e-34	yes	up	63.5233	117.623
ENSG00000023445	BIRC3	1.907	0.931508	1.00707e-36	2.15459e-34	yes	up	24.6467	42.72
ENSG00000164251	F2RL1	1.812	0.857903	1.7185e-36	3.6149e-34	yes	up	29.1767	55.9233
ENSG00000099282	TSPAN15	3.795	1.92401	3.08472e-36	6.17657e-34	yes	up	5.75	24.28
ENSG00000113946	CLDN16	1.764	0.81856	2.9005e-34	5.45784e-32	yes	up	83.1	158.303
ENSG00000154096	THY1	1.642	0.715855	2.19372e-33	3.89336e-31	yes	up	205.143	341.45
ENSG00000123572	NRK	1.832	0.873758	2.5328e-33	4.44463e-31	yes	up	8.38	16.7033
ENSG00000101187	SLCO4A1	3.604	1.84978	1.20658e-32	1.98362e-30	yes	up	3.08667	11.3267
ENSG00000074211	PPP2R2C	2.799	1.48487	1.83498e-32	2.95451e-30	yes	up	3.75	11.0733
ENSG00000213694	S1PR3	3.023	1.59577	6.07638e-32	9.58595e-30	yes	up	3.69667	12.5
ENSG00000186815	TPCN1	1.586	0.665702	1.35869e-31	2.0602e-29	yes	up	37.0767	65.8533
ENSG00000123610	TNFAIP6	3.237	1.6947	1.63512e-31	2.43213e-29	yes	up	10.4267	36.8933
ENSG00000102996	MMP15	2.072	1.05124	5.61399e-31	7.89904e-29	yes	up	11.4533	25.6167
ENSG00000151726	ACSL1	1.721	0.782931	7.79488e-30	1.02303e-27	yes	up	26.71	46.74
ENSG00000086300	SNX10	2.023	1.01647	1.49433e-29	1.9288e-27	yes	up	23.4433	49.7267
ENSG00000166523	CLEC4E	7.252	2.85831	2.02185e-27	2.35651e-25	yes	up	1.54667	11.62
ENSG00000149948	HMGA2	1.649	0.721254	3.91342e-27	4.4941e-25	yes	up	35.7367	62.76
ENSG00000092421	SEMA6A	1.995	0.996035	1.10428e-26	1.21455e-24	yes	up	6.00333	13.2267
ENSG00000148600	CDHR1	1.847	0.88529	1.486e-26	1.61169e-24	yes	up	11.0833	22.1133
ENSG00000039068	CDH1	1.91	0.933283	1.84414e-26	1.98633e-24	yes	up	9.46	18.8167
ENSG00000113448	PDE4D	2.373	1.24675	7.72402e-24	7.13809e-22	yes	up	2.91	6.16333
ENSG00000140297	GCNT3	1.732	0.792761	1.1391e-23	1.02244e-21	yes	up	17.1833	31.5367
ENSG00000173281	PPP1R3B	1.583	0.662214	6.32757e-23	5.2847e-21	yes	up	18.4333	32.6633
ENSG00000099194	SCD	1.842	0.881531	1.7409e-22	1.40878e-20	yes	up	17.28	34.3367
ENSG00000130702	LAMA5	1.564	0.645569	4.46482e-22	3.55773e-20	yes	up	35.7533	56.59
ENSG00000196155	PLEKHG4	1.768	0.822247	5.69211e-22	4.44497e-20	yes	up	19.5433	32.9033
ENSG00000160712	IL6R	2.336	1.22389	6.43605e-22	4.97615e-20	yes	up	4.24	9.58333
ENSG00000074416	MGLL	1.764	0.818559	1.67936e-21	1.27322e-19	yes	up	13.69	24.72
ENSG00000176658	MYO1D	1.617	0.692893	1.72072e-21	1.29827e-19	yes	up	14.0733	24.6433
ENSG00000140931	CMTM3	1.502	0.586429	1.92608e-21	1.44623e-19	yes	up	87.2867	127.787
ENSG00000167191	GPRC5B	1.693	0.759455	3.5977e-21	2.65042e-19	yes	up	13.5067	27.5233
ENSG00000255071	SAA2-SAA4	1.859	0.894701	6.41618e-21	4.70459e-19	yes	up	9.90333	14.6533
ENSG00000187098	MITF	1.895	0.922147	1.1652e-20	8.42505e-19	yes	up	8.83333	16.73
ENSG00000115828	QPCT	1.689	0.756501	1.35105e-20	9.67924e-19	yes	up	34.5233	62.74
ENSG00000135821	GLUL	1.912	0.934877	1.89761e-20	1.32308e-18	yes	up	17.51	43.6233
ENSG00000169242	EFNA1	1.917	0.938967	2.04518e-20	1.41873e-18	yes	up	25.6067	52.81
ENSG00000006042	TMEM98	1.55	0.632	6.97354e-20	4.61495e-18	yes	up	81.1033	136.28
ENSG00000079308	TNS1	1.537	0.619767	1.53128e-19	9.80146e-18	yes	up	9.84667	14.94
ENSG00000138944	SHISAL1	1.624	0.699994	1.78039e-19	1.13495e-17	yes	up	9.03	15.7867
ENSG00000115232	ITGA4	1.645	0.718422	1.86556e-19	1.1844e-17	yes	up	18.3533	33.6067
ENSG00000165526	RPUSD4	1.97	0.977854	2.22546e-19	1.39587e-17	yes	up	15.7433	30.17
ENSG00000197930	ERO1A	1.52	0.60445	2.84312e-19	1.76908e-17	yes	up	32.21	51.4967
ENSG00000124568	SLC17A1	4.048	2.01733	4.8182e-19	2.96262e-17	yes	up	1.86667	7.87333
ENSG00000111846	GCNT2	1.958	0.969291	6.16032e-19	3.75828e-17	yes	up	6.34667	13.5367
ENSG00000260903	XKR7	2.302	1.20274	1.02342e-18	6.17134e-17	yes	up	1.9	4.72
ENSG00000157851	DPYSL5	1.942	0.957664	1.10241e-18	6.59671e-17	yes	up	5.24333	10.9033
ENSG00000164181	ELOVL7	2.127	1.08868	1.36692e-18	8.08656e-17	yes	up	5.29333	12.93
ENSG00000198018	ENTPD7	1.542	0.624564	4.7564e-18	2.72108e-16	yes	up	8.93	14.9533
ENSG00000205213	LGR4	1.672	0.741208	1.38294e-17	7.71382e-16	yes	up	10.6833	20.69
ENSG00000232759	AC002480.1	1.613	0.689558	1.64111e-17	9.08894e-16	yes	up	11.1467	18.96
ENSG00000162692	VCAM1	2.455	1.29556	1.74839e-17	9.6489e-16	yes	up	4.26667	11.3767
ENSG00000163453	IGFBP7	1.671	0.740414	2.16691e-17	1.18332e-15	yes	up	77.6633	140.573
ENSG00000115956	PLEK	1.831	0.872955	2.41214e-17	1.30808e-15	yes	up	12.5933	23.8933
ENSG00000133116	KL	3.35	1.74422	4.04345e-17	2.16269e-15	yes	up	0.953333	3.42
ENSG00000155265	GOLGA7B	3.997	1.99891	8.5869e-17	4.48529e-15	yes	up	0.723333	3.18333
ENSG00000134243	SORT1	1.743	0.801168	1.10418e-16	5.69147e-15	yes	up	4.99667	9.38333
ENSG00000117226	GBP3	1.727	0.78787	1.36292e-16	6.95626e-15	yes	up	16.0767	30.4367
ENSG00000138378	STAT4	1.79	0.839675	1.98641e-16	9.94352e-15	yes	up	16.6067	31.73
ENSG00000134215	VAV3	1.882	0.912567	2.02008e-16	1.00797e-14	yes	up	12.2667	22.3033
ENSG00000108691	CCL2	1.81	0.855626	2.76283e-16	1.36119e-14	yes	up	80.53	158.287
ENSG00000138756	BMP2K	1.546	0.628868	3.90495e-16	1.85937e-14	yes	up	11.0067	16.2733
ENSG00000134717	BTF3L4	1.715	0.778529	7.98272e-16	3.74397e-14	yes	up	20.37	35.8667
ENSG00000067082	KLF6	1.589	0.667698	1.22904e-15	5.70353e-14	yes	up	42.17	71.47
ENSG00000171791	BCL2	1.554	0.63636	1.25485e-15	5.79829e-14	yes	up	10.7233	17.84
ENSG00000135333	EPHA7	1.535	0.618194	1.49889e-15	6.80512e-14	yes	up	17.0233	26.8533
ENSG00000166548	TK2	1.677	0.745588	2.93038e-15	1.2965e-13	yes	up	15.0533	24.4333
ENSG00000141401	IMPA2	2.165	1.11444	4.10892e-15	1.80769e-13	yes	up	16.0433	33.6067
ENSG00000135905	DOCK10	1.913	0.935623	4.17744e-15	1.82754e-13	yes	up	4.57667	9.83333
ENSG00000104267	CA2	2.895	1.53344	1.00492e-14	4.2304e-13	yes	up	4.55667	13.9633
ENSG00000275835	TUBGCP5	1.781	0.832736	1.04008e-14	4.36667e-13	yes	up	9.08	15.8133
ENSG00000221963	APOL6	1.663	0.733726	3.62163e-14	1.4807e-12	yes	up	3.77333	6.77
ENSG00000131435	PDLIM4	1.503	0.58766	3.748e-14	1.52836e-12	yes	up	53.9167	82.2467
ENSG00000184731	FAM110C	4.843	2.27578	4.98261e-14	2.01602e-12	yes	up	0.67	3.05333
ENSG00000170099	SERPINA6	1.963	0.97302	1.09646e-13	4.34303e-12	yes	up	13.56	29.8767
ENSG00000188176	SMTNL2	2.812	1.49163	1.29734e-13	5.06545e-12	yes	up	3.20667	9.48333
ENSG00000162745	OLFML2B	2.302	1.20269	1.5081e-13	5.84455e-12	yes	up	4.01667	9.50667
ENSG00000284741	PDE11A	2.885	1.52832	3.05704e-13	1.15885e-11	yes	up	1.28	3.94333
ENSG00000143320	CRABP2	1.617	0.693685	3.75759e-13	1.40397e-11	yes	up	63.6733	111.717
ENSG00000141753	IGFBP4	1.66	0.73136	4.41893e-13	1.62388e-11	yes	up	17.4833	31.3133
ENSG00000221890	NPTXR	1.504	0.588603	5.21241e-13	1.90204e-11	yes	up	9.76333	15.8333
ENSG00000172985	SH3RF3	2.361	1.23928	6.1185e-13	2.21201e-11	yes	up	1.43667	3.66
ENSG00000128512	DOCK4	1.679	0.747595	7.15568e-13	2.56914e-11	yes	up	7.27	10.2367
ENSG00000133805	AMPD3	2.901	1.53642	1.25e-12	4.37724e-11	yes	up	1.49333	4.85333
ENSG00000132481	TRIM47	1.668	0.737767	1.30318e-12	4.55326e-11	yes	up	21.24	31.8033
ENSG00000134339	SAA2	1.707	0.771387	1.43445e-12	4.97536e-11	yes	up	82.44	135.21
ENSG00000106484	MEST	1.851	0.888341	2.30237e-12	7.81703e-11	yes	up	11.3267	21.71
ENSG00000141576	RNF157	1.924	0.9442	4.47935e-12	1.47904e-10	yes	up	4.4	8.01
ENSG00000157570	TSPAN18	2.203	1.13952	5.40814e-12	1.74874e-10	yes	up	3.14333	8.10667
ENSG00000072832	CRMP1	1.504	0.589261	7.6615e-12	2.44698e-10	yes	up	4.20333	6.65333
ENSG00000274471	HERC2P7	1.786	0.837113	1.4499e-11	4.50189e-10	yes	up	11.73	22.3067
ENSG00000144802	NFKBIZ	1.804	0.851054	1.57961e-11	4.87556e-10	yes	up	116.597	212.27
ENSG00000025708	TYMP	1.749	0.806392	2.94844e-11	8.88972e-10	yes	up	15.1567	30.1533
ENSG00000285744	AC083837.1	1.708	0.772076	3.25609e-11	9.76076e-10	yes	up	2.51667	4.58
ENSG00000170006	TMEM154	2.075	1.05344	3.56146e-11	1.06354e-09	yes	up	2.35333	3.62
ENSG00000104998	IL27RA	1.694	0.760571	4.60028e-11	1.35817e-09	yes	up	7.94	14.5233
ENSG00000145779	TNFAIP8	1.736	0.795561	5.78912e-11	1.69316e-09	yes	up	18.6733	33.09
ENSG00000152527	PLEKHH2	1.593	0.672065	6.90029e-11	1.98835e-09	yes	up	5.65	9.09667
ENSG00000179604	CDC42EP4	1.528	0.611714	1.39458e-10	3.93861e-09	yes	up	15.51	25.9167
ENSG00000083937	CHMP2B	1.568	0.649041	1.59026e-10	4.42722e-09	yes	up	12.9	22.2167
ENSG00000128833	MYO5C	1.848	0.885921	1.73695e-10	4.79287e-09	yes	up	2.68667	5.41333
ENSG00000158158	CNNM4	1.67	0.740221	1.76302e-10	4.85624e-09	yes	up	5.57	10.0167
ENSG00000230021	AL669831.3	6.67	2.7377	2.18321e-10	5.98201e-09	yes	up	1.13667	4.42
ENSG00000108523	RNF167	1.511	0.59553	2.35284e-10	6.43549e-09	yes	up	36.6467	58.08
ENSG00000196511	TPK1	1.538	0.621471	2.71415e-10	7.38495e-09	yes	up	26.39	40.9267
ENSG00000072134	EPN2	1.519	0.603313	3.28095e-10	8.83482e-09	yes	up	12.7933	22.2
ENSG00000165215	CLDN3	3.25	1.70044	3.44648e-10	9.2595e-09	yes	up	3.27	11.47
ENSG00000066629	EML1	1.503	0.58742	4.24499e-10	1.13099e-08	yes	up	11.7933	17.8767
ENSG00000076641	PAG1	1.966	0.975289	4.84112e-10	1.27717e-08	yes	up	1.02333	2.38
ENSG00000179314	WSCD1	2.058	1.0414	4.99101e-10	1.30788e-08	yes	up	2.00667	4.15
ENSG00000128604	IRF5	2.523	1.33518	5.83841e-10	1.51469e-08	yes	up	3.41	10.6567
ENSG00000119888	EPCAM	1.652	0.724537	8.38821e-10	2.15118e-08	yes	up	16.8233	30.2533
ENSG00000161921	CXCL16	2.753	1.46084	1.13951e-09	2.89381e-08	yes	up	2.00667	7.44667
ENSG00000144452	ABCA12	2.47	1.30444	1.46429e-09	3.68265e-08	yes	up	0.633333	1.68667
ENSG00000135525	MAP7	2.073	1.05184	1.57538e-09	3.94299e-08	yes	up	2.85667	6.70667
ENSG00000185818	NAT8L	2.038	1.02734	2.22736e-09	5.43545e-08	yes	up	1.80667	3.96333
ENSG00000100767	PAPLN	2.143	1.09976	2.95396e-09	7.10861e-08	yes	up	2.52	4.95
ENSG00000083290	ULK2	1.569	0.649729	3.10229e-09	7.4541e-08	yes	up	4.72	8.33333
ENSG00000152377	SPOCK1	1.669	0.739376	3.52504e-09	8.39239e-08	yes	up	5.70333	9.77667
ENSG00000099284	MACROH2A2	1.53	0.613117	4.1589e-09	9.87139e-08	yes	up	21.44	36.0567
ENSG00000182013	PNMA8A	2.137	1.09548	5.99661e-09	1.37526e-07	yes	up	2.25	5.18667
ENSG00000130762	ARHGEF16	2.762	1.46574	6.38972e-09	1.46112e-07	yes	up	1.67667	5.04
ENSG00000153132	CLGN	1.789	0.839488	8.26643e-09	1.85496e-07	yes	up	5.81667	11.0967
ENSG00000135919	SERPINE2	2.376	1.24843	1.06047e-08	2.33603e-07	yes	up	2.99333	7.55667
ENSG00000134755	DSC2	1.662	0.732902	1.06553e-08	2.34057e-07	yes	up	3.19	5.62667
ENSG00000111879	FAM184A	2.496	1.31947	1.12456e-08	2.45985e-07	yes	up	1.78667	3.93
ENSG00000101331	CCM2L	2.253	1.17156	1.20173e-08	2.61766e-07	yes	up	4.25667	10.6333
ENSG00000118503	TNFAIP3	1.549	0.631387	1.38501e-08	2.99186e-07	yes	up	7.82667	14.2867
ENSG00000163898	LIPH	2.552	1.35159	1.5231e-08	3.27654e-07	yes	up	1.12	2.92
ENSG00000165434	PGM2L1	1.647	0.719559	1.5338e-08	3.29503e-07	yes	up	2.40333	4.27333
ENSG00000122574	WIPF3	2.956	1.56349	1.69967e-08	3.63138e-07	yes	up	0.693333	2.2
ENSG00000277586	NEFL	1.524	0.607558	1.76424e-08	3.75395e-07	yes	up	9.57	15.53
ENSG00000154359	LONRF1	1.811	0.856544	1.8321e-08	3.88533e-07	yes	up	5.22	9.42
ENSG00000154917	RAB6B	1.538	0.621413	2.23226e-08	4.66089e-07	yes	up	7.17333	11.7767
ENSG00000112796	ENPP5	2.169	1.11709	2.3263e-08	4.83141e-07	yes	up	3.26333	7.55667
ENSG00000111885	MAN1A1	1.604	0.682109	2.43564e-08	5.04508e-07	yes	up	5.42667	9.4
ENSG00000077585	GPR137B	1.9	0.925982	2.52138e-08	5.20886e-07	yes	up	5.87333	11.8467
ENSG00000090339	ICAM1	6.135	2.61701	2.72997e-08	5.58072e-07	yes	up	0.31	2.36
ENSG00000177706	FAM20C	1.824	0.867319	2.90531e-08	5.93139e-07	yes	up	5.29667	10.4967
ENSG00000285509	TBCEL-TECTA	2.763	1.46646	2.96875e-08	6.04511e-07	yes	up	0.913333	2.48667
ENSG00000107968	MAP3K8	1.791	0.84053	3.00999e-08	6.1211e-07	yes	up	6.32667	10.9633
ENSG00000136848	DAB2IP	1.53	0.613565	3.7407e-08	7.45181e-07	yes	up	4.32667	7.04333
ENSG00000101096	NFATC2	1.961	0.971328	4.04161e-08	7.98738e-07	yes	up	1.24333	2.7
ENSG00000164124	TMEM144	1.53	0.613549	4.94743e-08	9.64656e-07	yes	up	10.3967	16.4967
ENSG00000197822	OCLN	1.518	0.601931	5.28238e-08	1.02231e-06	yes	up	6.51	11.0267
ENSG00000205436	EXOC3L4	2.483	1.31219	5.31768e-08	1.02787e-06	yes	up	4.34333	14.6067
ENSG00000085831	TTC39A	2.425	1.27789	6.72622e-08	1.28266e-06	yes	up	1.81	4.35
ENSG00000174028	FAM3C2P	1.563	0.644579	7.76558e-08	1.46124e-06	yes	up	41.94	64.1167
ENSG00000172548	NIPAL4	1.658	0.729046	8.22393e-08	1.53638e-06	yes	up	6.11667	10.6267
ENSG00000263873	THY1-AS1	1.717	0.779589	9.33079e-08	1.7328e-06	yes	up	44.8567	84.4167
ENSG00000086730	LAT2	1.878	0.909192	9.89461e-08	1.82449e-06	yes	up	6.45	13.8233
ENSG00000182557	SPNS3	1.87	0.902777	1.23111e-07	2.23315e-06	yes	up	6.97667	17.4967
ENSG00000187720	THSD4	1.76	0.815215	1.23597e-07	2.23678e-06	yes	up	1.95667	4.55
ENSG00000204899	MZT1	1.634	0.708176	1.29089e-07	2.32522e-06	yes	up	9.08333	16.0467
ENSG00000139973	SYT16	2.224	1.15319	1.46888e-07	2.61884e-06	yes	up	0.383333	1.37667
ENSG00000174792	ODAPH	2.682	1.42317	1.54418e-07	2.74056e-06	yes	up	3.86	12.09
ENSG00000169429	CXCL8	1.958	0.969098	1.84076e-07	3.23769e-06	yes	up	160.437	337.973
ENSG00000100092	SH3BP1	1.664	0.73443	1.94358e-07	3.40302e-06	yes	up	9.41333	14.14
ENSG00000198964	SGMS1	1.518	0.601759	1.98739e-07	3.47582e-06	yes	up	10.7967	17.25
ENSG00000114541	FRMD4B	1.893	0.920635	2.67258e-07	4.60203e-06	yes	up	4.21333	7.36333
ENSG00000076716	GPC4	1.649	0.722002	3.43759e-07	5.80414e-06	yes	up	3.53	6.28333
ENSG00000254692	AL136295.1	118.915	6.89378	5.23114e-07	8.59094e-06	yes	up	0	0.766667
ENSG00000008735	MAPK8IP2	3.18	1.66898	5.57362e-07	9.12461e-06	yes	up	0.326667	1.09667
ENSG00000081041	CXCL2	1.924	0.94387	6.76356e-07	1.10035e-05	yes	up	240.12	502.18
ENSG00000172216	CEBPB	1.685	0.752593	6.95178e-07	1.12862e-05	yes	up	10.8567	19.7267
ENSG00000196549	MME	3.18	1.66893	7.23802e-07	1.17143e-05	yes	up	0.983333	1.58667
ENSG00000244274	DBNDD2	1.638	0.711601	7.47745e-07	1.20893e-05	yes	up	19.4467	34.5233
ENSG00000130700	GATA5	3.243	1.69754	7.58698e-07	1.22537e-05	yes	up	0.8	2.80667
ENSG00000119514	GALNT12	1.729	0.7903	8.28007e-07	1.33455e-05	yes	up	6.42667	11.4133
ENSG00000162817	C1orf115	1.604	0.681384	9.09142e-07	1.45184e-05	yes	up	6.18	10.7067
ENSG00000179023	KLHDC7A	1.622	0.697364	9.96928e-07	1.58534e-05	yes	up	2.95	5.15333
ENSG00000154153	RETREG1	2.759	1.46416	1.0002e-06	1.58752e-05	yes	up	1.02	3.55333
ENSG00000136999	CCN3	1.617	0.693487	1.10721e-06	1.74143e-05	yes	up	8.85333	14.72
ENSG00000241697	TMEFF1	1.636	0.709776	1.12129e-06	1.76003e-05	yes	up	6.78333	12.0567
ENSG00000253522	MIR3142HG	2.236	1.16119	1.24036e-06	1.92756e-05	yes	up	2.61333	6.37333
ENSG00000007264	MATK	2.853	1.51229	1.37247e-06	2.11601e-05	yes	up	2.54667	5.87
ENSG00000254166	CASC19	2.461	1.29924	1.50627e-06	2.30109e-05	yes	up	1.26333	3.30333
ENSG00000137726	FXYD6	2.416	1.27284	1.72621e-06	2.60734e-05	yes	up	2.82	6.98667
ENSG00000135447	PPP1R1A	2.557	1.35428	1.98053e-06	2.9487e-05	yes	up	2.21333	5.89667
ENSG00000153822	KCNJ16	1.519	0.603238	2.09964e-06	3.10532e-05	yes	up	6.8	11.8033
ENSG00000146555	SDK1	1.606	0.683866	2.22129e-06	3.25442e-05	yes	up	2.55667	4.23
ENSG00000176463	SLCO3A1	1.522	0.605815	2.8287e-06	4.07177e-05	yes	up	7.01667	10.2067
ENSG00000173334	TRIB1	1.568	0.648513	2.90524e-06	4.17445e-05	yes	up	10.3467	17.6267
ENSG00000166401	SERPINB8	1.605	0.682657	2.91966e-06	4.19111e-05	yes	up	5.03667	8.46
ENSG00000108825	PTGES3L-AARSD1	3.396	1.76388	2.9854e-06	4.27761e-05	yes	up	1.79	6.36667
ENSG00000172461	FUT9	2.008	1.00548	3.06745e-06	4.38311e-05	yes	up	0.466667	1.04333
ENSG00000137941	TTLL7	1.961	0.971756	3.09004e-06	4.40733e-05	yes	up	1.67	3.65
ENSG00000151690	MFSD6	1.709	0.772961	3.32689e-06	4.715e-05	yes	up	3.63333	5.45667
ENSG00000211445	GPX3	1.768	0.821917	3.34961e-06	4.7429e-05	yes	up	10.0467	16.93
ENSG00000135378	PRRG4	1.795	0.843907	3.98846e-06	5.55945e-05	yes	up	1.62	3.14667
ENSG00000149557	FEZ1	1.844	0.882986	4.13e-06	5.74375e-05	yes	up	8.98667	15.94
ENSG00000125355	TMEM255A	2.089	1.06309	4.22475e-06	5.85467e-05	yes	up	1.74	3.95333
ENSG00000165105	RASEF	1.584	0.663753	4.47843e-06	6.16792e-05	yes	up	3.64	5.61333
ENSG00000106066	CPVL	1.94	0.956401	4.50832e-06	6.20361e-05	yes	up	3.69333	7.38
ENSG00000111335	OAS2	1.686	0.753537	5.10747e-06	6.90724e-05	yes	up	2.83333	5.4
ENSG00000104368	PLAT	1.787	0.837347	6.38615e-06	8.49564e-05	yes	up	3.71333	7.05667
ENSG00000025039	RRAGD	5.799	2.5359	6.49401e-06	8.63178e-05	yes	up	0.103333	0.773333
ENSG00000174327	SLC16A13	1.512	0.596181	6.61632e-06	8.77196e-05	yes	up	11.7067	20.1433
ENSG00000283265	AL356234.3	1.642	0.715716	6.62307e-06	8.77346e-05	yes	up	1.86667	3.78667
ENSG00000137731	FXYD2	1.518	0.602378	8.52339e-06	0.000110932	yes	up	74.8333	128.957
ENSG00000178764	ZHX2	1.703	0.767941	8.62599e-06	0.000112167	yes	up	2.39	4.39333
ENSG00000125398	SOX9	6.364	2.66994	9.04008e-06	0.000116781	yes	up	0.0966667	0.68
ENSG00000177459	ERICH5	4.279	2.09734	9.21373e-06	0.000118926	yes	up	0.62	2.87333
ENSG00000103647	CORO2B	1.848	0.886225	9.2648e-06	0.000119387	yes	up	2.15	4.33
ENSG00000172403	SYNPO2	2.519	1.33286	9.72966e-06	0.00012476	yes	up	0.363333	0.743333
ENSG00000205809	KLRC2	3.345	1.74203	1.03202e-05	0.000131468	yes	up	2.44	9.38667
ENSG00000255245	FXYD6-FXYD2	1.884	0.914065	1.06228e-05	0.000134993	yes	up	6.88333	14.1267
ENSG00000227507	LTB	2.586	1.37097	1.08378e-05	0.000137502	yes	up	3.65667	10.4633
ENSG00000288597	AC234782.2	1.82	0.86385	1.12338e-05	0.000142294	yes	up	2.16333	4.08
ENSG00000154548	SRSF12	6.373	2.67197	1.60376e-05	0.000195532	yes	up	0.103333	0.95
ENSG00000031081	ARHGAP31	1.632	0.706666	1.6203e-05	0.000197086	yes	up	1.51333	2.54333
ENSG00000172301	COPRS	1.54	0.622512	1.78178e-05	0.000214061	yes	up	32.76	55.0967
ENSG00000281883	AL512506.3	5.972	2.57814	1.88298e-05	0.000225479	yes	up	0.14	0.98
ENSG00000129595	EPB41L4A	1.555	0.636602	1.88404e-05	0.000225479	yes	up	4.63333	7.55
ENSG00000103710	RASL12	2.561	1.35691	1.89592e-05	0.00022641	yes	up	0.98	2.62
ENSG00000236609	ZNF853	1.921	0.941906	1.93985e-05	0.000230919	yes	up	1.52	3.14667
ENSG00000197405	C5AR1	2.452	1.29396	2.07553e-05	0.00024515	yes	up	1.73667	3.99667
ENSG00000130675	MNX1	1.859	0.89414	2.07667e-05	0.00024515	yes	up	4.47333	10.5533
ENSG00000183153	GJD3	3.03	1.59909	2.09895e-05	0.000247594	yes	up	0.463333	1.51667
ENSG00000137752	CASP1	1.982	0.987043	2.28622e-05	0.000267063	yes	up	6.41333	12.9967
ENSG00000072133	RPS6KA6	1.746	0.803816	2.43691e-05	0.000282342	yes	up	1.63333	2.42667
ENSG00000100784	RPS6KA5	1.836	0.876513	2.44128e-05	0.000282638	yes	up	1.58333	4.11
ENSG00000160190	SLC37A1	1.825	0.867592	2.64566e-05	0.000304495	yes	up	2.75667	5.26333
ENSG00000167772	ANGPTL4	1.52	0.604283	2.74359e-05	0.000314674	yes	up	12.2233	20.3
ENSG00000187676	B3GLCT	1.555	0.636996	2.75869e-05	0.000315642	yes	up	3.39	5.65667
ENSG00000141448	GATA6	1.954	0.966412	2.87899e-05	0.00032725	yes	up	1.53667	3.28667
ENSG00000183317	EPHA10	2.687	1.42596	2.98402e-05	0.000338551	yes	up	0.51	2.15667
ENSG00000103316	CRYM	1.824	0.866718	2.98492e-05	0.000338551	yes	up	6.17	12.2033
ENSG00000272899	ATP6V1FNB	2.239	1.16254	3.54454e-05	0.000398394	yes	up	0.83	1.99667
ENSG00000166145	SPINT1	1.651	0.72322	3.61995e-05	0.00040557	yes	up	4.03667	7.83667
ENSG00000105549	THEG	3.605	1.85009	3.69049e-05	0.000413176	yes	up	0.766667	3.82667
ENSG00000103811	CTSH	1.59	0.669231	3.92618e-05	0.000436745	yes	up	7.8	14.0767
ENSG00000216490	IFI30	1.744	0.802307	4.58784e-05	0.000500369	yes	up	16.86	27.21
ENSG00000278730	AC005332.6	1.613	0.69001	4.65571e-05	0.000505653	yes	up	4.01333	6.98333
ENSG00000113657	DPYSL3	1.765	0.819604	4.86761e-05	0.00052647	yes	up	1.42333	2.66667
ENSG00000073756	PTGS2	2.37	1.24477	4.9778e-05	0.000538016	yes	up	0.63	1.71
ENSG00000166033	HTRA1	1.685	0.752868	5.06282e-05	0.000546071	yes	up	6.55667	11.96
ENSG00000148082	SHC3	1.505	0.589503	5.72219e-05	0.00060754	yes	up	2.38	3.77333
ENSG00000184451	CCR10	1.937	0.953825	5.94344e-05	0.000626347	yes	up	3.48	6.55333
ENSG00000237914	SIRPG-AS1	1.722	0.78448	5.97269e-05	0.000628581	yes	up	2.34333	4.31
ENSG00000082482	KCNK2	3.702	1.88846	5.97986e-05	0.000628912	yes	up	0.353333	1.19333
ENSG00000108370	RGS9	3.349	1.74352	6.44017e-05	0.000670104	yes	up	0.57	2.40333
ENSG00000187134	AKR1C1	2.415	1.27207	6.53451e-05	0.000678564	yes	up	1.41	4.75333
ENSG00000126561	STAT5A	1.551	0.633431	6.69015e-05	0.000693804	yes	up	4.32333	7.14667
ENSG00000164128	NPY1R	1.542	0.624421	6.80465e-05	0.000704274	yes	up	5.75667	9.07333
ENSG00000073910	FRY	1.65	0.722258	7.03977e-05	0.000726203	yes	up	1.47333	2.57
ENSG00000124839	RAB17	2.738	1.45307	7.21439e-05	0.000742255	yes	up	1.81667	4.47
ENSG00000224914	LINC00863	1.901	0.926392	8.31302e-05	0.000844166	yes	up	3.90667	8.14333
ENSG00000188747	NOXA1	1.745	0.803285	8.95749e-05	0.000899666	yes	up	3.80667	7.01
ENSG00000117602	RCAN3	1.616	0.692457	9.37381e-05	0.000934552	yes	up	2.26	4.06
ENSG00000275882	IKBKGP1	6.517	2.7043	9.77534e-05	0.000968112	yes	up	0.413333	3.04
ENSG00000197046	SIGLEC15	6.387	2.67518	0.000104688	0.00102445	yes	up	0.123333	0.83
ENSG00000198729	PPP1R14C	1.819	0.86317	0.000107356	0.00104728	yes	up	2.84	5.57
ENSG00000128284	APOL3	1.652	0.723828	0.000114401	0.00110701	yes	up	6.63	11.55
ENSG00000161267	BDH1	1.869	0.902191	0.000120256	0.00116079	yes	up	3.41667	7.29
ENSG00000180767	CHST13	1.594	0.672959	0.000123938	0.00119045	yes	up	6.78	11.4933
ENSG00000108622	ICAM2	1.992	0.994478	0.000125792	0.00120677	yes	up	5.19333	10.88
ENSG00000114315	HES1	2.711	1.43875	0.000132921	0.00126275	yes	up	2.20667	6.7
ENSG00000111261	MANSC1	1.869	0.902625	0.000147266	0.00139225	yes	up	2.03	4.24
ENSG00000163121	NEURL3	1.966	0.975271	0.000153745	0.00144181	yes	up	3.56333	7.61333
ENSG00000184156	KCNQ3	2.806	1.48844	0.000156744	0.001465	yes	up	0.163333	0.576667
ENSG00000173918	C1QTNF1	1.613	0.689995	0.00017195	0.00159094	yes	up	3.45	6.24
ENSG00000173320	STOX2	1.997	0.998065	0.000173127	0.00159827	yes	up	0.446667	1.90333
ENSG00000189050	RNFT1	1.556	0.637459	0.000173151	0.00159827	yes	up	7.71333	12.8367
ENSG00000127561	SYNGR3	1.588	0.667132	0.000175486	0.001616	yes	up	6.22333	10.0233
ENSG00000196139	AKR1C3	1.646	0.718721	0.000187248	0.0017092	yes	up	9.16333	16.29
ENSG00000226239	AL031658.1	2.521	1.33386	0.000196897	0.00179062	yes	up	0.556667	1.56
ENSG00000185813	PCYT2	1.537	0.620488	0.000197914	0.00179815	yes	up	7.95667	13.65
ENSG00000167705	RILP	1.793	0.842775	0.000216524	0.00194685	yes	up	5.04	9.55
ENSG00000133256	PDE6B	1.954	0.966532	0.000230829	0.00206477	yes	up	1.91667	4.97667
ENSG00000248919	ATP5MF-PTCD1	2.052	1.03723	0.000268417	0.00236577	yes	up	1.79333	3.73
ENSG00000138670	RASGEF1B	1.704	0.769189	0.000310699	0.00268539	yes	up	2.28	4.58333
ENSG00000145506	NKD2	2.583	1.36932	0.000320767	0.00276282	yes	up	1.22667	3.38667
ENSG00000154269	ENPP3	2.495	1.319	0.000321683	0.00276807	yes	up	0.586667	1.59
ENSG00000060140	STYK1	1.537	0.620292	0.000345968	0.00295779	yes	up	4.41667	6.72
ENSG00000154639	CXADR	2.608	1.38281	0.000346003	0.00295779	yes	up	0.323333	1.07333
ENSG00000173705	SUSD5	2.121	1.08505	0.000364709	0.00309398	yes	up	0.673333	1.38
ENSG00000005471	ABCB4	4.138	2.04891	0.000374206	0.00316082	yes	up	0.323333	0.82
ENSG00000184530	C6orf58	1.984	0.988182	0.000382661	0.003227	yes	up	4.22667	9.12333
ENSG00000103742	IGDCC4	1.608	0.68494	0.000423197	0.00353827	yes	up	1.72333	2.76333
ENSG00000185101	ANO9	2.104	1.07342	0.000438105	0.00363181	yes	up	1.19667	2.93667
ENSG00000170579	DLGAP1	1.581	0.661106	0.000438566	0.00363347	yes	up	37.59	55.1333
ENSG00000285542	AC013717.1	1.653	0.72534	0.000488315	0.00398668	yes	up	3.66667	6.76333
ENSG00000071073	MGAT4A	1.546	0.628265	0.000508287	0.00413244	yes	up	1.73	3.68333
ENSG00000171100	MTM1	1.506	0.590577	0.000518557	0.0042016	yes	up	3.19333	5.23
ENSG00000258586	LINC02274	1.528	0.611976	0.000525653	0.0042515	yes	up	13.5833	22.6167
ENSG00000198223	CSF2RA	1.948	0.961795	0.000530912	0.00428959	yes	up	2.59333	5.01667
ENSG00000168671	UGT3A2	2.028	1.01987	0.000604828	0.00479259	yes	up	1.84	4.18667
ENSG00000163131	CTSS	1.98	0.985646	0.000761237	0.00584226	yes	up	2.17	4.03667
ENSG00000170745	KCNS3	1.552	0.634481	0.000773852	0.00592743	yes	up	5.36667	8.97
ENSG00000214575	CPEB1	1.83	0.871835	0.00081013	0.00614679	yes	up	1.93667	3.54
ENSG00000167815	PRDX2	1.569	0.649978	0.000834384	0.00630146	yes	up	12.3967	21.69
ENSG00000080561	MID2	1.516	0.599881	0.000860442	0.00646698	yes	up	2.15333	4.54
ENSG00000270607	AC009549.1	3.55	1.82767	0.000893106	0.00667075	yes	up	0.443333	1.69333
ENSG00000144152	FBLN7	1.875	0.906935	0.000927103	0.0068924	yes	up	2.24	4.27667
ENSG00000164116	GUCY1A1	3.434	1.78006	0.000934677	0.00692823	yes	up	0.133333	0.773333
ENSG00000024862	CCDC28A	1.505	0.590083	0.000963325	0.00710099	yes	up	9.77667	15.99
ENSG00000276855	AC015922.3	1.874	0.906034	0.00107555	0.00780214	yes	up	10.5933	21.87
ENSG00000223953	C1QTNF5	2.989	1.57975	0.00108844	0.00788461	yes	up	1.94	4.32667
ENSG00000007944	MYLIP	1.648	0.720722	0.00109682	0.00793794	yes	up	2.49	4.42333
ENSG00000166578	IQCD	1.875	0.906607	0.00110968	0.00801987	yes	up	2.86667	5.81
ENSG00000074660	SCARF1	1.842	0.881465	0.00111356	0.00804423	yes	up	1.6	3.11
ENSG00000123685	BATF3	1.653	0.725476	0.00115912	0.00833096	yes	up	7.43333	14.2233
ENSG00000118402	ELOVL4	2.345	1.22976	0.00121871	0.00870715	yes	up	0.633333	1.61
ENSG00000158806	NPM2	1.994	0.995516	0.00124055	0.00882281	yes	up	6.09333	12.3567
ENSG00000148798	INA	1.538	0.621393	0.00124968	0.00887968	yes	up	2.67	4.44
ENSG00000173930	SLCO4C1	1.73	0.790905	0.00128638	0.00909905	yes	up	0.916667	1.70667
ENSG00000170412	GPRC5C	2.202	1.13885	0.00138633	0.00968323	yes	up	1.67667	3.7
ENSG00000169122	FAM110B	1.845	0.883582	0.00144588	0.0100229	yes	up	2.00333	3.30333
ENSG00000283071	LBHD2	2.084	1.05965	0.00146589	0.0101482	yes	up	1.63	2.9
ENSG00000163734	CXCL3	1.523	0.606995	0.0014909	0.0103031	yes	up	10.6633	17.26
ENSG00000188013	MEIS3P2	1.761	0.816305	0.00155725	0.0106953	yes	up	5.28	10.1433
ENSG00000267261	AC099811.2	2.035	1.02486	0.00163554	0.0111206	yes	up	2.88333	6.36333
ENSG00000179277	MEIS3P1	1.624	0.699275	0.00172164	0.01157	yes	up	9.40667	16.7067
ENSG00000167711	SERPINF2	2.21	1.14379	0.00184066	0.0122433	yes	up	0.883333	2.13333
ENSG00000065320	NTN1	1.69	0.757431	0.00186405	0.0123779	yes	up	0.92	1.59667
ENSG00000181625	SLX1B	1.637	0.710989	0.00199154	0.0131406	yes	up	13.23	23.46
ENSG00000271741	AC114490.1	1.531	0.6145	0.00206815	0.0135261	yes	up	3.86	5.90333
ENSG00000012504	NR1H4	2.185	1.12744	0.00209316	0.0136782	yes	up	1.01333	2.50667
ENSG00000115112	TFCP2L1	2.498	1.32052	0.00210301	0.0137368	yes	up	0.236667	0.45
ENSG00000158457	TSPAN33	1.516	0.600419	0.00212242	0.0138347	yes	up	4.63333	7.86667
ENSG00000177989	ODF3B	1.657	0.728541	0.00221236	0.0143432	yes	up	7.76667	11.8633
ENSG00000058866	DGKG	1.754	0.810673	0.0023307	0.0150355	yes	up	4.16	6.97667
ENSG00000132821	VSTM2L	2.429	1.28044	0.00233455	0.0150541	yes	up	0.856667	2.56333
ENSG00000104213	PDGFRL	1.676	0.745178	0.0023758	0.0152657	yes	up	4.32	8.79667
ENSG00000161544	CYGB	1.663	0.734152	0.00243342	0.015544	yes	up	3.78667	5.90667
ENSG00000261618	LINC02605	1.912	0.93481	0.00249217	0.0158692	yes	up	0.623333	1.28667
ENSG00000116771	AGMAT	2.219	1.15019	0.00254146	0.016122	yes	up	0.596667	1.42667
ENSG00000164989	CCDC171	1.925	0.944562	0.00266497	0.0167829	yes	up	0.496667	1.15333
ENSG00000154265	ABCA5	1.746	0.803844	0.00289171	0.0180075	yes	up	1.64667	2.48333
ENSG00000167703	SLC43A2	1.967	0.976357	0.00291413	0.0181117	yes	up	0.63	1.53
ENSG00000129675	ARHGEF6	1.709	0.773476	0.00299354	0.0185234	yes	up	0.866667	1.60667
ENSG00000128872	TMOD2	1.799	0.846986	0.003071	0.0189203	yes	up	0.396667	1.16333
ENSG00000144290	SLC4A10	2.664	1.41375	0.00308434	0.0189725	yes	up	0.193333	0.65
ENSG00000089199	CHGB	1.777	0.829603	0.00309852	0.0190349	yes	up	1.64	3.19333
ENSG00000276980	AC008760.2	3.07	1.61816	0.00319305	0.0195259	yes	up	0.646667	2.16667
ENSG00000163624	CDS1	1.681	0.749542	0.00336485	0.0203928	yes	up	1.15333	2.1
ENSG00000111181	SLC6A12	2.009	1.00662	0.00337835	0.0204429	yes	up	1.37333	3.80667
ENSG00000115009	CCL20	2.449	1.29191	0.00380242	0.0225975	yes	up	2.08333	5.57
ENSG00000259863	SH3RF3-AS1	3.488	1.80239	0.00381425	0.0226372	yes	up	0.356667	1.34
ENSG00000176595	KBTBD11	1.631	0.705973	0.00384893	0.0228045	yes	up	0.803333	1.41333
ENSG00000230373	GOLGA6L5P	1.631	0.705544	0.00402445	0.0236827	yes	up	2.73	4.58333
ENSG00000139737	SLAIN1	1.881	0.911425	0.00403277	0.0237227	yes	up	2.21	4.86333
ENSG00000077063	CTTNBP2	2.789	1.47974	0.00423162	0.0246694	yes	up	0.223333	0.853333
ENSG00000145107	TM4SF19	1.756	0.812469	0.00429024	0.0248719	yes	up	4.57333	8.76
ENSG00000065675	PRKCQ	1.586	0.66518	0.00450438	0.0258543	yes	up	1.88333	3.24333
ENSG00000255082	GRM5-AS1	2.19	1.13067	0.00457498	0.0261537	yes	up	0.453333	1.08667
ENSG00000264175	MIR3189	1.519	0.603242	0.00467446	0.0266153	yes	up	6.53	10.7533
ENSG00000286140	DERPC	2.048	1.03393	0.00475491	0.0270085	yes	up	4.69333	10.4
ENSG00000259674	AC092868.1	1.568	0.648875	0.00475562	0.0270085	yes	up	3.64667	6.19333
ENSG00000078687	TNRC6C	1.761	0.816778	0.00495903	0.0279402	yes	up	0.5	0.74
ENSG00000145569	OTULINL	1.66	0.731083	0.00497273	0.0279925	yes	up	0.7	1.25
ENSG00000240024	LINC00888	1.775	0.828135	0.00505898	0.028411	yes	up	2.96333	5.36333
ENSG00000261611	AC010547.4	1.826	0.868609	0.0050903	0.0285152	yes	up	0.943333	1.82333
ENSG00000067601	PMS2P4	1.526	0.609651	0.00514381	0.0287749	yes	up	7.20333	12.0233
ENSG00000104490	NCALD	1.694	0.760744	0.00526942	0.0293816	yes	up	1.95667	6.19333
ENSG00000170049	KCNAB3	1.689	0.755983	0.00555563	0.0306492	yes	up	1.35	3.13333
ENSG00000233766	CAVIN2-AS1	3.223	1.68821	0.00573324	0.0314512	yes	up	1	2.78
ENSG00000269113	TRABD2B	2.627	1.39366	0.0058352	0.0319321	yes	up	0.123333	0.33
ENSG00000160588	MPZL3	1.948	0.961687	0.0065073	0.0351543	yes	up	0.716667	1.36
ENSG00000105877	DNAH11	2.674	1.41896	0.00674205	0.0361969	yes	up	0.236667	0.75
ENSG00000100629	CEP128	1.536	0.619149	0.00683335	0.0366243	yes	up	1.64333	3.01667
ENSG00000102383	ZDHHC15	1.804	0.851013	0.00686489	0.0367681	yes	up	0.53	1.14667
ENSG00000138741	TRPC3	3.477	1.79776	0.00691718	0.0370355	yes	up	0.116667	0.43
ENSG00000164398	ACSL6	2.63	1.39526	0.00708583	0.0377444	yes	up	0.186667	0.673333
ENSG00000124564	SLC17A3	1.673	0.742781	0.0071254	0.0378874	yes	up	3.22667	5.99667
ENSG00000232347	AL390728.4	2.953	1.56197	0.00713547	0.0379053	yes	up	0.106667	0.33
ENSG00000237188	AC242426.2	4.759	2.25066	0.0074072	0.0390302	yes	up	0.29	2.07667
ENSG00000268812	AC004264.1	1.86	0.895194	0.00751127	0.0394756	yes	up	4.78	9.68333
ENSG00000134259	NGF	1.682	0.750541	0.00760146	0.0398254	yes	up	3.58333	6.50667
ENSG00000129514	FOXA1	1.688	0.75565	0.00805485	0.0418916	yes	up	1.39333	2.08667
ENSG00000198780	FAM169A	1.544	0.626285	0.0080592	0.0419004	yes	up	1.58667	2.39
ENSG00000160191	PDE9A	2.048	1.03421	0.00809196	0.0420426	yes	up	1.40333	2.38
ENSG00000107731	UNC5B	2.447	1.29125	0.00833633	0.0430972	yes	up	0.15	0.396667
ENSG00000162654	GBP4	2.093	1.06559	0.00840128	0.0433547	yes	up	0.51	0.773333
ENSG00000179862	CITED4	1.616	0.692162	0.00865801	0.0443686	yes	up	4.82333	8.40667
ENSG00000272655	POLR2J4	2.162	1.11227	0.00898052	0.0458059	yes	up	1.87333	5.58333
ENSG00000258555	SPECC1L-ADORA2A	1.501	0.585594	0.0093263	0.0472763	yes	up	1.40333	2.71333
ENSG00000236871	LINC00106	2.046	1.03274	0.00985404	0.049327	yes	up	0.933333	2.29667
ENSG00000253616	AC107959.3	2.005	1.00372	0.00991846	0.0495701	yes	up	0.846667	2.81333
