# Supplementary material for: PRMT2 promotes RCC tumorigenesis and metastasis via enhancing WNT5A transcriptional expression
Source: Cell Death Dis. 2023 May 12;14(5):322. doi: 10.1038/s41419-023-05837-6 (PMC10182089; doi:10.1038/s41419-023-05837-6)
Supplement: Supplementary file 12 — Supplementary Table 7 [file 41419_2023_5837_MOESM12_ESM.xlsx]

## Sheet: Sheet1
Pathology	Gender (1=male; 2=female)	Date of death and cause of death	Survivaltime (months)	Survival status (1=alive , 2=dead )	Age (years)	Tumor size (cm)	Depth of invasion (cm)	lymph node metastasis (1= negative; 2=positive)	Distant metastasis (1= negative; 2=positive)	TNM stage (1=T1/2; 2=T3/4)	Diabetes (1=negative; 2=positive)	Diseases of the urinary system (1=negative; 2=positive)	Family history of tumor (1=negative; 2=positive)	Hypertension (1=negative; 2=positive)
60229	1				65	2	1	1	1	1	1	1	1	1
61198	2		11	1	61	2	2	2	2	2	1	1	1	1
62013	1				51	1	1	1	1	1	1	2	1	1
62313	1		60	2	44	1	1	1	1	1	1	1	1	1
63425	1				34	1	2	2	2	2	1	1	1	1
63845	1				60	1	1	1	1	1	1	1	1	1
64110	1		60	2	54	1	2	2	2	2	1	1	1	2
65035	1		60	2	18	2	1	1	1	1	1	1	1	1
69612	1	2008/7/19 tumor metastasis	20	1	11	1	1	1	2	1	1	1	1	1
69810	1	07/5/2 tumor metastasis	5	1	54	2	1	1	2	2	1	1	1	1
701889	1		53	2	46	1	1	1	1	1	1	2	1	1
703349	2				80	1	1	2	2	1	1	1	1	1
706238	2	2009/4/2 tumor metastasis	21	1	50	2	2	2	2	2	1	1	1	1
707683	1	2007/12/24 tumor recurrence and metastasis	5	1	77	1	1	2	1	2	1	2	1	1
707909	2		15	1	61	2	1	2	2	2	1	1	1	2
708407	2				47	2	1	1	1	1	1	1	1	1
708539	2		10	1	60	2	1	2	1	2	1	1	1	1
710613	2	2009/1/10 tumor metastasis	13	1	17	1	2	2	2	2	1	1	1	1
710741	2		60	2	55	1	1	1	1	1	1	1	1	1
710849	1		60	2	57	1	1	1	1	1	1	2	1	1
710898	2		44	2	53	1	2	1	1	2	1	1	1	1
711129	2		60	2	57	1	1	1	1	1	1	1	1	2
711154	1		44	2	48	1	1	1	1	1	2	1	1	1
711162	1				46	1	1	1	1	1	1	1	1	2
711439	2	2010/12/3 senile dementia	36	1	86	1	2	1	1	2	1	1	1	1
800330	1	09/7/12 multiple metastases	18	1	45	2	2	2	2	2	1	1	1	1
800353	1		42.5	2	48	2	1	1	2	2	1	1	1	1
800356	2				55	2	1	1	1	1	1	1	1	1
801295	2				56	1	1	1	1	1	1	1	1	1
801912	2		60	2	60	1	2	1	1	2	1	1	1	1
802106	1	2012/5/18 tumor recurrence	50.5	1	63	1	1	1	1	1	1	1	1	1
802466	1		38	2	70	1	1	1	1	1	2	1	2	2
802593	1				47	1	1	1	1	1	1	1	1	2
802626	2				73	1	1	2	1	1	2	1	1	1
803073	2	2011/7/4 lung metastasis	39	1	67	1	1	1	1	1	1	1	1	2
803314	1		60	2	69	1	1	1	1	1	1	1	1	1
803334	2		60	2	78	1	2	1	1	2	1	1	1	1
803383	1		40	2	61	1	1	1	1	1	1	1	1	1
803414	1				67	1	1	1	2	2	1	1	1	1
803501	2		60	2	43	1	1	1	1	1	1	1	1	1
803671	1		39	2	44	1	1	1	1	1	1	1	1	1
803686	1		60	2	36	1	2	1	1	1	1	1	1	1
803731	2	2008/4/10 hemorrhagic shock, DIC			78	2	2	1	1	1	1	1	1	1
803931	2		60	2	78	1	1	1	1	1	1	1	1	1
803934	1		60	2	51	1	1	1	1	1	1	1	1	1
804404	1		30	1	3	2	2	1	1	2	1	1	1	2
804408	1		39	2	68	1	1	1	1	1	1	1	1	1
804410	2				58	2	1	1	1	1	1	1	1	1
804672	1				62	2	1	1	1	1	1	1	1	1
804736	1		59	2	46	1	1	1	1	1	1	1	1	1
804811	2				50	2	1	1	1	1	1	1	1	1
805260	1		38	2	80	1	1	1	1	1	1	1	1	2
805265	1		58.5	2	63	1	1	1	1	1	2	1	1	1
805668	2		37.5	2	67	1	2	1	1	2	1	1	1	1
806051	2		58	2	55	1	1	1	1	1	2	1	1	2
806189	1		57.5	2	63	1	1	1	1	1	1	1	1	1
806315	2				73	1	1	1	1	1	1	1	1	1
806465	1		37	2	63	1	2	1	1	2	1	1	1	1
806893	1		35	1	56	2	2	1	1	2	1	1	1	1
806925	2				53	1	2	2	2	2	1	1	1	1
806931	2		57	2	35	1	1	1	1	1	1	1	1	1
807287	2		56.5	2	61	1	1	1	1	1	1	1	1	1
807519	2		36	2	44	1	1	1	1	1	1	1	1	2
807872	1				54	1	1	1	1	1	1	1	1	1
808594	2		60	2	54	1	1	1	1	1	1	1	1	2
808630	2				73	2	1	1	1	1	1	1	1	1
808673	1		55.5	2	70	1	1	1	1	1	1	1	1	1
808692	1		55.5	2	43	1	1	1	2	2	1	1	1	1
808719	1		55.5	2	70	1	1	1	2	1	1	1	1	1
808917	1	10/3/20 tumor recurrence	18	1	70	1	1	1	1	1	1	1	1	2
808988	1		55	2	50	1	1	1	2	2	2	1	1	1
809024	1				48	1	1	1	1	1	1	1	1	1
809026	1		55	2	49	1	1	1	1	1	1	1	1	1
809391	2		34	2	40	1	1	1	1	1	1	1	1	1
809483	1				58	2	1	2	2	2	1	1	1	1
809534	2		55	2	53	1	1	1	2	2	1	1	1	1
809753	1				66	1	1	1	1	1	2	1	1	2
809756	2		34	2	48	2	2	1	1	2	1	1	1	1
809946	2				39	1	1	1	1	1	1	1	1	1
809947	1		34	2	46	1	1	1	1	1	1	1	1	1
810100	1				63	1	1	1	2	1	1	1	1	2
810110	1				49	2	1	1	1	1	1	1	1	1
810425	2		54	2	46	1	1	1	1	1	1	1	1	1
810628	1				48	1	1	1	1	1	1	2	1	1
810670	1		53.5	2	46	1	1	1	2	2	1	1	1	2
810892	1				40	2	1	1	1	1	1	1	1	2
810997	1	2010/11/9 tumor recurrence	24	1	58	1	1	1	1	1	1	1	1	1
811129	1		32.5	2	55	2	1	1	1	1	1	1	1	1
811236	2		53	2	67	2	1	1	1	1	1	1	1	2
811385	1				67	1	1	1	2	2	2	1	1	2
811439	2		53	2	57	1	1	1	2	2	1	1	1	1
811781	1				53	2	1	1	1	1	1	1	1	2
811837	1		52.5	2	50	1	1	1	1	1	1	1	1	1
811872	1		52.5	2	55	1	1	1	2	2	1	1	1	1
812084	1				43	1	1	1	1	1	1	1	1	1
812205	2		52	2	40	2	1	1	1	1	1	1	1	1
812209	2		31.5	2	51	1	1	1	1	1	1	1	1	1
812222	1		52	2	61	1	1	1	1	1	1	1	1	1
812405	1		52	2	65	1	1	1	1	1	1	2	1	1
812435	1	2012/11/20 tumor metastasis	47	1	75	1	1	1	1	1	1	1	1	1
812454	1		52	2	58	1	1	1	1	1	1	1	1	2
812491	1		52	2	73	2	2	1	1	2	1	1	1	1
812501	1				39	1	1	1	2	2	1	1	1	1
812518	1		52	2	60	1	1	1	1	1	1	2	1	1
812561	2		52	2	74	1	1	1	1	1	1	1	1	2
900067	1		51.5	2	62	1	1	1	1	1	1	1	1	2
901090	1		40	2	71	1	1	1	1	1	1	2	1	2
901433	1		50	2	69	1	1	1	1	1	1	1	1	1
901561	1		50	2	54	1	1	1	1	1	1	1	1	2
901676	1		50	2	40	1	1	1	1	1	1	1	1	1
901698	1		50	2	38	2	1	1	1	1	1	1	1	1
902053	1				76	1	1	1	1	1	1	1	1	1
902262	1		49.5	2	46	1	1	1	1	1	1	1	1	2
903383	1		48.5	2	76	1	1	1	2	2	2	1	1	1
903459	1		48.5	2	48	1	1	1	1	1	1	1	1	1
903739	2				39	1	1	1	1	1	1	1	1	1
904101	2		48	2	66	1	1	1	1	2	1	1	1	1
904434	2		48	2	59	2	1	1	1	1	1	1	1	1
904590	1		47.5	2	58	1	2	1	1	2	2	1	1	1
904729	2		47.5	2	63	1	1	1	1	1	1	1	1	1
905047	1		26.5	2	55	2	1	1	2	2	1	1	1	2
905213	2		47	2	61	1	1	1	1	1	1	1	1	1
905286	2		26.5	2	46	1	1	1	1	2	2	1	1	1
905302	2		47	2	54	1	1	1	2	2	1	1	1	1
905518	2		26	2	62	1	1	1	1	1	2	1	1	1
905711	1		47	2	62	1	1	1	1	1	1	1	1	1
905713	1		47	2	31	1	1	1	1	1	1	1	1	1
905865	1		26	2	34	1	1	1	2	2	1	1	1	1
905966	2		46.5	2	80	1	1	1	1	1	1	1	1	1
906291	1		26	2	59	1	1	1	1	1	1	1	1	2
906540	2		46	2	43	2	1	1	1	1	1	1	1	1
906802	2		7	1	20	2	2	2	2	2	1	1	1	1
906872	2		25	2	35	1	1	1	1	1	1	1	1	1
906883	1		46	2	67	1	1	1	1	1	1	1	1	1
907233	1				72	2	1	1	1	1	1	2	1	2
907390	2	2011/10/10 tumor recurrence	27	1	74	2	1	1	1	1	1	1	1	1
907589	1		45	2	32	1	1	1	1	1	1	1	1	1
907763	2		45	2	60	1	1	1	1	1	1	1	1	1
907798	2		24.5	2	43	1	2	1	1	2	2	1	1	1
908049	1		45	2	56	1	2	1	1	2	1	1	1	2
908360	1		44.5	2	60	1	1	1	1	1	2	1	1	2
909023	1		44	2	58	2	1	1	1	1	1	1	1	1
909206	1	2010/8/12 tumor metastasis	12	1	67	1	1	1	2	2	2	1	1	1
909848	2		43.5	2	51	1	1	1	1	1	1	1	1	1
909917	1		43.5	2	60	1	1	1	1	1	1	1	1	2
910008	2		43	2	50	1	1	1	1	1	1	1	1	1
910075	1		23	2	45	1	1	1	1	1	1	1	1	1
910904	1		42.5	2	35	1	1	1	1	1	1	1	1	1
911597	2		42	2	70	1	1	1	1	1	1	1	1	2
911895	2		42	2	69	1	1	1	1	1	1	1	1	2
911968	1		41.5	2	59	1	2	1	1	2	1	1	1	2
912335	1		41.5	2	68	1	1	1	1	1	1	1	1	2
912352	1		9	2	57	1	1	1	1	1	1	1	1	2
912496	1		41	2	36	1	1	1	1	1	1	1	1	1
912573	2		41	2	37	1	1	1	1	1	1	1	1	2
912819	1		41	2	41	1	1	1	1	1	1	1	1	2
913110	2		41	2	59	1	1	1	1	1	1	1	1	1
913239	2		40.5	2	65	1	1	1	1	1	1	1	1	1
913269	1				49	1	1	1	1	1	1	1	1	1
913555	1		40	2	37	1	1	1	1	1	1	1	1	1
913644	1		40	2	39	1	1	1	1	1	2	1	1	2
1000231	1		19	2	74	1	1	1	1	1	1	1	1	1
1000364	1	2010/4/9 tumor metastasis	3	1	70	1	2	1	1	2	1	2	1	2
1000702	2		38.5	2	58	1	2	1	2	2	2	1	1	2
1000934	1		39	2	70	1	1	1	2	2	1	1	1	1
1000991	1		15	1	53	2	2	1	1	2	2	1	1	1
1001091	1		38.5	2	56	1	1	1	1	1	1	1	1	1
1001502	1		38	2	42	1	1	1	1	1	1	1	1	1
1002293	1		37.5	2	45	1	2	1	1	2	1	1	1	1
1002378	1		17	2	74	2	2	1	1	2	1	1	1	2
1002448	1		17	2	65	2	1	1	1	1	1	1	1	1
1003296	1				49	1	1	1	1	1	1	1	1	1
1003328	1		36.5	2	49	1	1	1	1	1	1	1	1	1
1003377	2		36.5	2	72	1	1	1	1	1	1	1	1	2
1003583	1	2011/9/10 brain metastasis and lung metastasis	17	1	65	2	1	2	2	2	1	1	1	2
1003817	1		36	2	44	1	1	1	1	1	1	1	1	1
1003877	1	2010/5/9 tumor metastasis	1	1	77	2	2	2	2	2	2	2	1	1
1003988	2		36	2	70	1	1	1	1	1	1	1	1	2
1004076	1		36	2	65	1	1	1	1	1	1	1	1	2
1004240	2		36	2	51	1	1	1	1	1	1	1	1	2
1004410	2		36	2	70	1	1	1	1	1	1	1	1	1
1004670	1		35.5	2	67	2	2	1	1	1	1	1	1	2
1004857	2		35.5	2	70	2	2	1	1	2	1	1	1	2
1004937	2		35.5	2	59	1	1	1	1	1	1	2	1	1
1005490	2	2011/12/21 tumor metastasis	19	1	67	1	2	2	1	2	1	1	1	1
1005538	1		35	2	70	1	1	1	1	1	1	1	1	1
1005719	1		35	2	72	2	1	1	2	2	1	1	1	1
1005820	1		14	2	60	1	1	1	1	1	1	1	1	1
1005938	1	2011/8/10 liver metastasis	14.5	1	48	1	1	2	1	2	1	2	1	1
1006070	1		34.5	2	41	1	1	1	1	1	1	1	1	2
1006269	2				67	1	2	1	2	2	1	1	1	2
1006303	1		34.5	2	58	1	1	1	1	1	1	2	1	1
1006540	1		34	2	53	1	1	1	1	1	1	1	1	2
1006542	1		34	2	77	1	1	1	1	1	1	1	1	2
1006695	2				61	1	1	1	1	1	1	1	1	2
1006724	1				72	1	1	2	1	2	1	1	1	2
1006859	1				71	1	1	1	1	1	1	1	1	1
1006941	2		13	2	63	1	1	1	2	2	1	1	1	1
1006948	2				38	1	1	1	1	1	1	1	1	1
1007142	1		34	2	67	1	1	1	1	1	1	1	1	1
1007396	1				65	1	2	2	2	2	2	1	1	2
1007697	1		13	2	49	1	1	1	1	1	1	2	1	1
1008308	1		33	2	66	1	1	1	1	1	1	1	1	1
1008554	1		33	2	47	1	2	1	1	2	1	1	1	1
1008560	1		33	2	47	1	2	1	1	2	1	1	1	1
1008635	1		33	2	52	2	1	1	1	1	1	2	1	1
1008700	1				60	1	1	1	1	1	1	1	1	1
1008753	1		32.5	2	52	1	1	1	1	1	2	1	1	1
1008981	1		32.5	2	53	2	2	1	1	2	1	1	1	1
1009012	2		32.5	2	46	1	2	1	1	2	1	2	1	2
1009018	2		32.5	2	51	1	1	1	1	1	1	2	1	1
1009191	1		32	2	55	1	2	1	1	2	1	1	1	1
1009553	1		32	2	49	1	1	1	1	1	2	1	1	1
1009821	1		32	2	51	1	1	1	1	1	1	1	1	2
1010137	2				65	1	1	2	2	2	1	1	1	2
1010820	1		31	2	32	1	1	1	1	1	1	1	1	1
1010851	1		31	2	58	1	1	1	1	1	1	1	1	1
1011108	1		31	2	40	2	2	1	1	2	1	1	1	1
1011509	1		30.5	2	57	1	1	1	1	1	1	1	1	1
1011531	1		30.5	2	72	1	1	1	1	1	1	1	1	1
1011753	1		30	2	52	1	1	1	1	1	1	1	1	1
1011811	2		30	2	84	2	1	1	1	1	1	1	1	2
1012084	1		30	2	61	2	2	2	2	2	1	1	1	2
1012535	1		30	2	63	1	1	1	1	1	1	1	1	1
1012752	1		8	2	41	2	1	1	1	1	1	1	1	1
1012878	1		9	2	60	1	1	1	1	1	1	1	1	1
1013173	1		25	1	58	2	2	2	1	2	1	1	1	1
1013731	1				57	1	1	1	1	1	1	1	1	1
1014109	1		28.5	2	51	1	1	1	1	1	1	1	1	1
1014147	1		28.5	2	48	1	1	1	1	1	1	1	1	1
1014528	1		28	2	52	1	1	1	1	1	1	1	1	1
1014673	2		28	2	77	1	1	1	1	1	1	1	1	1
1014868	1				59	1	1	1	1	1	1	1	1	1
1015006	1				58	1	1	1	1	1	1	1	1	2
1015121	1				50	1	1	1	1	1	1	1	1	1
1015335	1		28	2	57	2	1	1	1	1	1	1	1	1
1100464	2		23	2	56	2	1	1	1	1	1	1	1	1
1100610	2		27	2	44	1	2	1	1	2	1	1	1	1
1100830	1		27	2	38	1	1	1	1	1	1	1	1	1
1101279	2		6	2	61	2	1	1	1	1	1	1	1	1
1101622	2		26	2	41	2	2	1	1	2	1	1	1	1
1101936	2		5.5	2	68	1	2	1	1	2	1	1	1	2
1102162	2				73	1	1	1	1	1	1	1	1	1
1102262	1				68	1	1	1	1	1	1	1	1	1
1102327	1		26	2	82	1	1	1	1	1	1	1	1	2
1102351	2		26	2	62	1	2	1	1	2	1	1	1	2
1102353	1		26	2	40	1	1	1	1	1	1	1	1	1
1102585	1		5	2	63	2	1	2	1	1	1	1	1	1
1104061	1				39	1	1	1	1	1	1	1	1	1
1104209	1		24.5	2	58	1	1	1	1	1	1	1	1	2
1104228	1	2011/7/20 tumor recurrence and metastasis	4	1	53	1	1	2	1	2	2	1	1	2
1104381	1		4	2	31	1	1	1	1	1	1	1	1	1
1104772	1		24	2	68	1	1	1	1	1	1	1	1	1
1104898	2		3.5	2	54	2	1	1	1	1	1	1	1	1
1105013	2		24	2	61	1	1	1	1	1	1	1	1	1
1105681	2		3	2	74	1	1	1	1	1	1	1	1	1
1106048	2		3	2	65	1	1	1	1	1	1	1	1	1
1106089	2		3	2	46	1	1	1	1	1	1	1	1	1
1106142	1		3	2	57	1	1	1	1	1	1	1	1	1
1106351	1		2.5	2	74	2	2	1	1	2	1	1	1	1
1106422	1		2.5	2	76	2	1	1	1	1	1	1	1	1
1106536	1		2.5	2	45	1	1	1	1	1	1	1	1	1
1106589	1		2.5	2	77	1	1	1	1	1	1	1	1	1
1106749	1		2.5	2	47	1	2	1	1	2	1	1	1	1
1106830	1		2.5	2	73	1	1	1	1	1	1	1	1	1
1107231	1		2	2	75	1	2	1	1	2	1	1	1	1
1108189	1		1.5	2	43	1	1	1	1	1	1	1	1	1
1108345	1		1.5	2	35	2	1	1	1	1	1	1	1	1
1108380	2	2013/3/8 lung metastasis	1.5	2	26	1	2	1	1	2	1	1	1	1
1108610	1		22	2	52	1	1	1	1	1	1	1	1	1
1108613	2		22	2	65	1	1	1	1	1	1	1	1	1
1108639	1		6	2	75	1	1	1	1	1	2	1	1	1
1109103	1		20	1	52	2	2	2	1	2	1	1	1	1
1109109	1		21.5	2	64	1	1	1	1	1	1	1	1	1
1109416	1		21	2	27	1	1	1	1	1	1	1	1	1
1109525	1		21	2	68	1	1	1	1	1	1	1	1	1
1109795	2		21	2	46	1	1	1	1	1	1	1	1	1
1109899	2		21	2	46	2	2	1	1	2	1	1	1	1
1110043	1		5.5	2	69	1	1	1	1	1	1	1	1	1
1110336	2		5	2	4	2	2	1	2	2	1	1	1	1
1110357	2		21	2	44	1	1	1	1	1	1	1	1	1
1110412	1		21	2	41	1	1	1	1	1	1	1	1	1
1110525	1		20.5	2	70	1	1	1	1	1	1	1	1	1
1110620	2		5	2	44	1	1	1	1	1	1	1	1	1
1110706	1		5	2	6	1	1	1	1	1	1	1	1	1
1111048	1		5	2	65	2	1	1	1	1	1	1	1	1
1111311	1		4.5	2	47	1	1	1	1	1	1	1	1	1
1111317	1		20	2	42	1	1	1	1	1	1	1	1	1
1111859	1		20	2	49	1	1	1	1	1	1	1	1	1
1112085	1		20	2	46	1	1	1	1	1	1	1	1	1
1112521	1		19.5	2	50	2	1	1	1	1	1	1	1	1
1112730	1		19	2	62	1	1	1	1	1	2	2	1	1
1113296	1		19	2	72	1	1	1	1	1	1	1	1	1
1113395	2		19	2	58	1	1	1	1	1	1	1	1	1
1113784	2		18.5	2	59	1	2	1	1	2	1	1	1	1
1114097	1		18.5	2	46	1	1	1	1	1	1	1	1	1
1114366	1		18	2	70	1	1	1	1	1	1	1	1	1
1114373	1		18	2	84	2	1	1	1	1	1	1	1	1
1114971	1		18	2	67	1	1	1	1	1	1	1	1	1
1115131	1		2	2	43	1	2	1	1	2	1	1	1	1
1115184	1		18	2	61	1	1	1	1	1	1	1	1	1
1115717	1		17.5	2	54	2	1	1	1	1	1	1	1	1
1115719	2		17.5	2	56	1	1	1	1	1	1	1	1	1
1115736	1		17.5	2	58	1	2	1	2	2	1	1	1	1
1115737	1		17.5	2	66	2	1	1	1	1	1	1	1	1
1115788	1		17.5	2	63	2	2	1	1	2	1	1	1	1
